# Supplementary material for: The potential association between metabolic disorders and pulmonary tuberculosis: a Mendelian randomization study
Source: Eur J Med Res. 2024 May 9;29:277. doi: 10.1186/s40001-024-01845-0 (PMC11080151; doi:10.1186/s40001-024-01845-0)
Supplement: Supplementary file 1 — Additional file 1. Detailed information on metabolic factors as IVs. [file 40001_2024_1845_MOESM1_ESM.xlsx]

## Sheet: Sheet1
		SNP	effect_allele.exposure	other_allele.exposure	beta.exposure	eaf.exposure	pval.exposure	se.exposure	R2	F
Blood sugar	1	rs10830963	G	C	0.02276	0.4196	1.10999e-06	0.004672	0.000252312	23.5078
	2	rs10832835	C	A	-0.03252	0.8127	5.70795e-07	0.006503	0.000321958	29.9988
	3	rs10870194	G	A	-0.02894	0.2501	5.12094e-08	0.005313	0.000314155	29.2715
	4	rs10965246	C	T	-0.04248	0.4425	1.99388e-16	0.005166	0.000890343	83.0058
	5	rs11263761	A	G	-0.02881	0.617	2.556e-07	0.00559	0.000392284	36.554
	6	rs113131253	C	T	0.03812	0.1011	4.79999e-06	0.008335	0.000264118	24.6081
	7	rs11592309	A	G	-0.04862	0.0629	5.79095e-07	0.009727	0.000278674	25.9646
	8	rs11705729	T	A	0.02946	0.335	2.71e-09	0.004953	0.000386689	36.0325
	9	rs11924032	A	G	-0.05029	0.197	3.74542e-18	0.00579	0.000800157	74.5911
	10	rs1203902	C	T	-0.03764	0.2049	2.95597e-10	0.005973	0.000461629	43.0187
	11	rs1203924	A	G	0.04044	0.7665	1.61696e-13	0.005481	0.000585398	54.5594
	12	rs12053049	C	T	0.06091	0.3772	2.5698e-37	0.004772	0.00174312	162.648
	13	rs1260326	C	T	0.03854	0.4409	1.94312e-16	0.004685	0.00073229	68.2599
	14	rs12712928	C	G	0.06862	0.422	7.40287e-46	0.004827	0.00229706	214.454
	15	rs1275514	T	C	0.03082	0.8156	7.77499e-07	0.006237	0.000285715	26.6208
	16	rs13266634	T	C	-0.0423	0.4055	1.74582e-19	0.004685	0.000862687	80.4253
	17	rs13387347	C	T	0.05312	0.4878	1.39187e-30	0.004621	0.00141003	131.524
	18	rs1349497	C	G	0.02715	0.5752	7.47205e-09	0.004696	0.000360224	33.5655
	19	rs145575287	C	A	-0.03892	0.0919	2.69898e-06	0.008294	0.000252828	23.5559
	20	rs1558318	T	A	0.03902	0.6866	5.3889e-13	0.005408	0.00065525	61.074
	21	rs17168486	T	C	0.02961	0.4019	4.67897e-10	0.004753	0.000421501	39.2777
	22	rs174598	A	G	-0.02516	0.3975	3.15e-07	0.00492	0.000303211	28.2515
	23	rs17805903	C	G	-0.03074	0.157	3.28103e-06	0.006608	0.00025013	23.3044
	24	rs2164703	T	C	0.0536	0.0571	1.77701e-06	0.01122	0.000309358	28.8244
	25	rs2284772	G	A	-0.03955	0.2284	1.2471e-11	0.005838	0.00055133	51.3825
	26	rs2411884	G	C	0.03869	0.8133	2.34801e-09	0.006478	0.000454593	42.3628
	27	rs2632372	C	T	-0.03651	0.5528	4.01976e-15	0.004648	0.000659058	61.4291
	28	rs2649098	T	C	0.02462	0.4046	1.523e-06	0.00512	0.000292039	27.2102
	29	rs2741291	A	G	0.04243	0.896	1.293e-06	0.008766	0.000335519	31.2628
	30	rs4237150	C	G	0.02632	0.4286	4.21697e-08	0.004801	0.000339308	31.6159
	31	rs4581570	C	T	0.03311	0.416	9.45192e-10	0.005412	0.000532665	49.6421
	32	rs4766552	A	G	-0.02429	0.4685	7.51294e-07	0.00491	0.000293831	27.3772
	33	rs4924456	C	G	-0.0265	0.7057	7.55597e-07	0.005358	0.000291697	27.1783
	34	rs504675	T	C	-0.03742	0.5256	9.58297e-15	0.004832	0.000698293	65.0886
	35	rs55712520	G	T	-0.04604	0.3474	1.16305e-16	0.005556	0.00096112	89.6106
	36	rs56252704	A	G	0.0329	0.1374	1.42001e-06	0.006822	0.000256577	23.9053
	37	rs60808706	A	G	-0.05117	0.3929	5.10387e-27	0.004754	0.00124912	116.496
	38	rs62175678	G	A	0.02338	0.422	2.844e-06	0.004993	0.000266661	24.845
	39	rs6731354	T	C	0.02855	0.7893	1.12699e-06	0.005864	0.000271112	25.2599
	40	rs6975024	C	T	0.04897	0.1776	6.6973e-16	0.006064	0.000700513	65.2957
	41	rs73118390	A	G	-0.0306	0.149	3.89798e-06	0.006627	0.000237459	22.1236
	42	rs742762	C	A	-0.03265	0.2515	1.238e-09	0.005374	0.000401353	37.3994
	43	rs74709050	C	T	0.04935	0.2323	1.3671e-18	0.005607	0.00086865	80.9817
	44	rs7656416	T	C	-0.0236	0.3234	4.60405e-06	0.005151	0.00024374	22.7089
	45	rs7778258	A	G	-0.02188	0.4972	2.25398e-06	0.004626	0.00023936	22.3007
	46	rs9358356	C	T	0.03576	0.4232	9.75888e-14	0.004803	0.000624304	58.1877
	47	rs9921286	A	G	0.08128	0.0245	5.22096e-07	0.0162	0.000315784	29.4234
HDL	1	rs10066035	T	C	-0.02672	0.4584	1.28201e-06	0.005517	0.000354508	25.0567
	2	rs1026422	A	G	0.03266	0.4477	4.83905e-10	0.005247	0.000527502	37.2904
	3	rs1039331	A	G	0.05764	0.0912	1.69699e-09	0.009567	0.000550733	38.9335
	4	rs10773112	T	C	0.05165	0.5712	2.1692e-17	0.006088	0.00130681	92.4537
	5	rs10775167	G	C	0.04485	0.7051	4.29734e-12	0.006475	0.000836528	59.1544
	6	rs10793129	A	G	-0.03438	0.251	2.14501e-08	0.00614	0.000444424	31.4147
	7	rs10851628	G	A	0.07154	0.9653	4.181e-07	0.01414	0.000342862	24.2332
	8	rs11057790	C	T	0.03046	0.3634	5.11199e-08	0.005593	0.000429281	30.3439
	9	rs11065983	A	C	-0.04478	0.5903	1.62517e-13	0.00607	0.000969922	68.5964
	10	rs11067376	G	A	0.03846	0.1996	4.14e-09	0.006543	0.000472624	33.4091
	11	rs11067660	T	C	-0.06188	0.0808	7.12689e-11	0.009494	0.00056879	40.2107
	12	rs11067829	G	A	0.04469	0.4624	5.03037e-13	0.006186	0.000992951	70.2267
	13	rs11082764	G	A	0.07838	0.4604	5.63248e-51	0.005219	0.00305244	216.331
	14	rs11082769	G	A	-0.05608	0.312	1.90108e-23	0.00562	0.00135017	95.5254
	15	rs1160983	A	G	0.08217	0.0463	3.19897e-10	0.01307	0.000596279	42.1552
	16	rs11622145	G	A	0.02863	0.2391	3.395e-06	0.006162	0.00029825	21.0791
	17	rs11657865	C	A	0.02724	0.4277	2.78298e-07	0.005303	0.000363251	25.6748
	18	rs11660468	T	C	0.04651	0.1574	8.33873e-11	0.007162	0.000573785	40.564
	19	rs117350179	G	C	-0.0343	0.2294	2.96101e-08	0.006187	0.00041595	29.4011
	20	rs11789603	T	C	0.06357	0.0598	8.47305e-09	0.01104	0.000454418	32.1215
	21	rs11820504	C	T	-0.05126	0.5858	3.53427e-22	0.005294	0.00127511	90.2077
	22	rs1204834	A	T	-0.02582	0.39	2.32702e-06	0.005466	0.000317203	22.4191
	23	rs12516382	A	G	-0.02878	0.461	6.26095e-08	0.005318	0.000411625	29.0953
	24	rs1270801	T	G	-0.03013	0.3108	1.81401e-07	0.005776	0.000388915	27.4895
	25	rs1324475	T	C	-0.02739	0.4774	2.103e-07	0.005277	0.00037434	26.4589
	26	rs1358980	T	C	-0.0313	0.5369	2.68999e-09	0.005261	0.000487177	34.4383
	27	rs1419616	T	G	-0.05218	0.611	4.6957e-21	0.005541	0.00129428	91.566
	28	rs150826265	G	A	-0.03771	0.1433	8.01807e-07	0.007641	0.000349155	24.6781
	29	rs17091651	T	A	-0.03923	0.3024	3.50268e-11	0.005923	0.000649314	45.9071
	30	rs17145738	T	C	0.04545	0.1038	1.17501e-07	0.008579	0.000384326	27.165
	31	rs172337	C	T	-0.05264	0.738	3.91201e-19	0.005888	0.00107157	75.7928
	32	rs1800625	G	A	0.04215	0.094	2.43602e-06	0.008942	0.000302609	21.3873
	33	rs1883025	T	C	-0.1081	0.2732	3.02622e-76	0.00585	0.00464063	329.412
	34	rs1892958	T	C	0.0249	0.5944	2.51802e-06	0.00529	0.000298955	21.129
	35	rs2070895	A	G	0.1322	0.512	1.1246e-140	0.005235	0.00873339	622.494
	36	rs2072133	C	T	-0.04786	0.3497	2.33507e-18	0.005476	0.0010418	73.6852
	37	rs2144300	T	C	0.03663	0.1881	4.25001e-08	0.006685	0.000409822	28.9678
	38	rs2230808	C	T	0.04999	0.6118	9.30679e-21	0.005351	0.00118703	83.9692
	39	rs2240193	A	C	-0.04079	0.3555	9.55213e-14	0.005477	0.00076243	53.9106
	40	rs2257129	C	T	-0.0365	0.7006	1.84901e-10	0.005727	0.000558905	39.5115
	41	rs2289117	G	A	-0.04126	0.2324	3.29913e-11	0.006221	0.000607379	42.9404
	42	rs235314	T	C	-0.03324	0.4072	3.30301e-10	0.00529	0.000533418	37.7088
	43	rs2472474	C	T	0.03495	0.3568	1.89998e-10	0.005488	0.000560654	39.6353
	44	rs2515617	G	A	0.04409	0.7174	3.99945e-14	0.005831	0.000788213	55.7351
	45	rs261291	C	T	0.1158	0.514	7.29458e-109	0.005222	0.00669956	476.55
	46	rs261292	A	G	-0.08576	0.3588	7.74105e-54	0.005551	0.00338412	239.917
	47	rs2655167	T	C	-0.03377	0.1466	4.72302e-06	0.007379	0.000285351	20.1672
	48	rs2701623	C	T	-0.04976	0.2372	5.39262e-16	0.006142	0.000896017	63.3648
	49	rs2714876	A	C	-0.02606	0.6741	3.071e-06	0.005586	0.000298392	21.0892
	50	rs28366301	A	G	0.03687	0.385	7.57879e-11	0.005664	0.000643742	45.5129
	51	rs28577594	C	G	-0.0366	0.7405	1.66498e-09	0.006072	0.000514819	36.3933
	52	rs2925979	C	T	0.03966	0.665	7.39605e-13	0.00553	0.000700813	49.5506
	53	rs2954038	A	C	0.03129	0.6816	7.70797e-08	0.005822	0.000424956	30.038
	54	rs325	C	T	0.1483	0.1269	2.08978e-79	0.007858	0.00487347	346.021
	55	rs333968	T	C	-0.03282	0.7658	1.11099e-07	0.006183	0.000386375	27.3099
	56	rs34287007	C	G	0.1148	0.011	4.66402e-06	0.02506	0.00028675	20.2661
	57	rs34398286	T	C	0.02965	0.2258	2.34698e-06	0.00628	0.000307366	21.7237
	58	rs34702866	C	G	-0.03672	0.2885	1.392e-08	0.006471	0.000553549	39.1327
	59	rs34859606	G	C	0.09164	0.1774	2.89601e-31	0.007879	0.002451	173.601
	60	rs35021198	C	T	-0.0353	0.3692	1.00099e-10	0.005459	0.000580407	41.0325
	61	rs35630803	C	A	-0.03348	0.5394	2.20699e-09	0.005597	0.000556975	39.375
	62	rs36075572	C	T	0.03118	0.3668	1.77101e-08	0.005535	0.000451598	31.9221
	63	rs3759381	T	G	0.04366	0.4364	6.99681e-13	0.006082	0.000937677	66.3137
	64	rs3768320	C	T	0.03637	0.8462	4.07099e-07	0.00718	0.000344307	24.3354
	65	rs3808447	A	G	0.04848	0.693	3.64083e-15	0.006163	0.00100006	70.7301
	66	rs383902	T	C	-0.05432	0.8904	1.41899e-10	0.008469	0.000575898	40.7135
	67	rs3858704	G	A	0.08707	0.6775	2.24388e-55	0.005555	0.00331288	234.85
	68	rs412776	A	G	-0.03641	0.2217	1.622e-08	0.006446	0.000457493	32.3389
	69	rs4149310	T	A	0.06261	0.6947	2.38506e-28	0.00567	0.00166281	117.681
	70	rs429358	C	T	-0.08948	0.1039	2.42605e-24	0.00879	0.00149092	105.498
	71	rs435306	T	G	-0.03651	0.6175	1.10408e-11	0.005375	0.000629683	44.5183
	72	rs4417316	T	C	0.1145	0.163	4.80729e-58	0.007132	0.00357729	253.661
	73	rs4646634	A	G	0.09634	0.0645	8.93305e-20	0.01059	0.00112007	79.2276
	74	rs4646637	T	A	0.05329	0.1717	1.38484e-14	0.006923	0.000807755	57.118
	75	rs4752898	C	T	-0.1028	0.9858	4.54695e-06	0.02243	0.000295865	20.9105
	76	rs4765153	T	C	0.05077	0.1114	1.56899e-08	0.008979	0.000510312	36.0745
	77	rs4765636	G	C	0.03138	0.6249	1.44099e-08	0.005536	0.000461629	32.6315
	78	rs4766997	C	T	0.04006	0.3587	1.91382e-13	0.005447	0.00073832	52.2045
	79	rs4917630	A	G	-0.03894	0.3691	7.56484e-13	0.005432	0.000706198	49.9317
	80	rs498736	C	G	-0.03747	0.1611	8.58994e-07	0.007613	0.000379492	26.8232
	81	rs5167	G	T	0.03734	0.4752	9.0615e-13	0.005226	0.000695423	49.1693
	82	rs55723461	G	T	0.05447	0.4445	4.36616e-24	0.005381	0.00146521	103.676
	83	rs55834271	G	A	-0.04013	0.1549	1.31601e-07	0.007605	0.000421626	29.8026
	84	rs56156922	C	T	0.2656	0.2173	1e-200	0.006444	0.0239961	1737.13
	85	rs56303487	T	C	0.06921	0.1368	3.09101e-19	0.007719	0.00113127	80.0202
	86	rs56345834	A	T	0.04959	0.0835	1.31899e-07	0.009399	0.000376389	26.6038
	87	rs57947200	A	T	-0.05389	0.0777	8.06901e-08	0.01004	0.000416236	29.4214
	88	rs592118	G	C	0.02926	0.6798	2.93002e-07	0.005707	0.000372719	26.3443
	89	rs59421178	A	G	0.04025	0.1728	6.61805e-09	0.00694	0.000463144	32.7386
	90	rs60353767	T	C	-0.03535	0.235	9.18904e-09	0.006153	0.000449302	31.7597
	91	rs61971506	A	G	0.03337	0.1811	1.06901e-06	0.00684	0.000330287	23.3442
	92	rs6416765	G	A	0.05689	0.1014	2.17e-10	0.008961	0.000589802	41.6971
	93	rs662799	A	G	0.143	0.6476	5.86138e-154	0.00541	0.00933351	665.672
	94	rs66807230	T	C	0.03746	0.1856	1.50699e-06	0.007787	0.00042421	29.9853
	95	rs6685271	A	C	-0.0387	0.5959	1.36899e-10	0.006028	0.000721297	51
	96	rs6687315	A	G	-0.02872	0.2632	1.278e-06	0.005931	0.000319915	22.6108
	97	rs67053123	A	T	0.07064	0.288	1.37784e-32	0.005942	0.00204646	144.889
	98	rs6991199	A	G	-0.02679	0.5526	5.01303e-07	0.005331	0.000354881	25.083
	99	rs7195310	T	C	0.03081	0.6061	4.74898e-08	0.005642	0.000453256	32.0393
	100	rs72658347	G	C	-0.02811	0.5921	3.2e-07	0.005499	0.000381681	26.978
	101	rs72739178	T	G	0.0674	0.132	2.7919e-18	0.00773	0.00104098	73.6273
	102	rs72759626	C	T	-0.03093	0.1995	2.12902e-06	0.006524	0.000305558	21.5958
	103	rs7302373	T	C	-0.06836	0.0699	3.8539e-11	0.01034	0.000607632	42.9584
	104	rs7445	T	C	-0.04087	0.4606	1.25314e-14	0.0053	0.000829992	58.6918
	105	rs75163430	A	G	-0.03802	0.2587	1.022e-08	0.006639	0.000554427	39.1948
	106	rs75310100	T	G	0.05403	0.2108	4.54988e-16	0.006651	0.000971309	68.6946
	107	rs76083992	T	C	-0.08508	0.061	3.53427e-14	0.01123	0.00082924	58.6386
	108	rs77780456	G	A	0.17	0.0451	5.92789e-39	0.01302	0.00248921	176.314
	109	rs7778167	A	G	0.05556	0.1093	1.99205e-11	0.008285	0.000601044	42.4923
	110	rs7847628	G	A	-0.03203	0.3696	1.62002e-08	0.005671	0.000478071	33.7942
	111	rs78484485	A	G	0.09489	0.1246	1.06905e-32	0.007969	0.00196424	139.057
	112	rs7895716	G	C	0.0353	0.6539	1.243e-10	0.005487	0.000564017	39.8731
	113	rs79719909	G	A	0.0375	0.1383	1.90902e-06	0.007874	0.000335174	23.6897
	114	rs8030365	A	G	-0.02656	0.453	4.39198e-06	0.005783	0.0003496	24.7096
	115	rs8053985	T	C	0.05521	0.1576	1.83781e-13	0.007501	0.000809357	57.2314
	116	rs8059431	T	C	-0.1029	0.135	1.40411e-39	0.007817	0.00247292	175.158
	117	rs825844	C	T	0.02596	0.6543	4.35803e-06	0.005652	0.000304871	21.5472
	118	rs838864	G	T	0.02549	0.4641	2.35299e-06	0.005399	0.000323195	22.8427
	119	rs868066	A	G	-0.03868	0.2445	8.58203e-08	0.007224	0.000552734	39.075
	120	rs886479	C	A	0.05166	0.6148	7.78933e-22	0.00538	0.00126403	89.4234
	121	rs889606	G	C	0.03218	0.2928	2.15199e-06	0.00679	0.00042886	30.3141
	122	rs897717	C	T	0.0275	0.538	1.74401e-07	0.005263	0.000375941	26.5721
	123	rs9394965	C	T	0.04179	0.1008	1.81501e-06	0.008756	0.000316586	22.3755
	124	rs940541	G	A	-0.04066	0.8251	3.60197e-09	0.00689	0.000477157	33.7296
Hemoglobin A1c	1	rs10214549	G	A	0.03337	0.5625	1.28499e-06	0.006892	0.000548079	23.4641
	2	rs10440929	C	A	-0.04042	0.7333	3.36001e-06	0.008697	0.000639039	27.3607
	3	rs10830963	G	C	0.03899	0.4196	1.41198e-08	0.006875	0.000740456	31.7061
	4	rs10965243	G	A	-0.05944	0.415	1.08593e-15	0.007414	0.0017155	73.5291
	5	rs11065836	A	G	0.03573	0.4564	4.77002e-07	0.007096	0.000633463	27.1218
	6	rs118108800	T	C	0.0691	0.0585	3.06401e-06	0.01481	0.000525972	22.5171
	7	rs12053049	C	T	0.04752	0.3772	1.49314e-11	0.007041	0.00106097	45.445
	8	rs12219514	G	A	-0.06911	0.8699	1.56711e-11	0.01025	0.00108108	46.3074
	9	rs12221133	A	G	0.04633	0.4489	1.09799e-11	0.006821	0.00106202	45.4902
	10	rs12532207	G	C	-0.04675	0.1552	6.53507e-07	0.009398	0.000573111	24.5363
	11	rs12712928	C	G	0.05991	0.422	3.68129e-17	0.007113	0.00175093	75.0502
	12	rs12948810	T	C	0.03992	0.7782	3.04698e-06	0.008552	0.000550128	23.5518
	13	rs13266634	T	C	-0.06155	0.4055	6.30231e-19	0.006926	0.00182654	78.2969
	14	rs13387347	C	T	0.04276	0.4878	3.54397e-10	0.006816	0.000913665	39.1296
	15	rs163510	A	G	-0.05061	0.1289	3.36798e-06	0.01089	0.000575206	24.6261
	16	rs174594	A	C	0.04208	0.5982	3.99098e-09	0.007151	0.000851212	36.4527
	17	rs2223621	C	T	-0.0596	0.5016	1.50487e-15	0.007472	0.00177606	76.1293
	18	rs2237896	A	G	-0.09115	0.3962	7.46105e-39	0.006991	0.00397513	170.767
	19	rs2237898	C	A	0.03539	0.3115	1.69801e-06	0.007395	0.000537221	22.999
	20	rs2273833	T	C	-0.0741	0.2099	1.46184e-18	0.008428	0.00182121	78.0683
	21	rs2374000	T	C	0.0412	0.2786	2.40702e-07	0.007977	0.00068231	29.2146
	22	rs2632380	C	T	-0.03638	0.5241	9.53608e-08	0.006819	0.000660215	28.2679
	23	rs2748427	G	A	0.07799	0.1866	6.60541e-14	0.01041	0.00184639	79.1495
	24	rs2796443	C	T	-0.04367	0.7337	9.96805e-08	0.008197	0.000745223	31.9104
	25	rs28429148	A	G	0.04414	0.2503	3.17497e-07	0.008634	0.000731212	31.31
	26	rs2871647	G	T	0.043	0.1634	2.76001e-06	0.009173	0.000505518	21.6411
	27	rs28794605	A	G	0.0576	0.1284	5.84306e-07	0.01153	0.000742604	31.7981
	28	rs2947795	C	T	0.03563	0.3393	1.11501e-06	0.007317	0.00056918	24.368
	29	rs2968478	G	T	0.05034	0.6239	1.29599e-12	0.007096	0.00118925	50.9464
	30	rs2991272	G	A	0.03544	0.319	3.87802e-06	0.007675	0.000545702	23.3622
	31	rs35261542	A	C	0.08715	0.4276	2.23821e-34	0.007128	0.00371794	159.677
	32	rs3741411	A	G	0.04892	0.5434	2.57697e-10	0.007738	0.00118757	50.8741
	33	rs3813025	T	C	-0.06313	0.2021	3.12176e-11	0.009506	0.00128534	55.0677
	34	rs4237150	C	G	0.03809	0.4286	7.69609e-08	0.007087	0.000710631	30.4281
	35	rs4499344	A	G	-0.05182	0.8989	4.88e-06	0.01134	0.000488076	20.894
	36	rs4728092	A	C	0.07256	0.1191	1.276e-09	0.01195	0.00110475	47.3222
	37	rs4886869	G	A	0.04028	0.4072	9.54399e-09	0.007019	0.000783294	33.5419
	38	rs5219	C	T	-0.03637	0.6316	2.47799e-07	0.00705	0.000615571	26.3553
	39	rs57601949	T	C	0.04172	0.5168	4.51398e-09	0.007114	0.000869297	37.2278
	40	rs59616136	A	G	-0.04294	0.307	1.31099e-07	0.008136	0.000784559	33.5961
	41	rs6563849	T	G	-0.03463	0.4356	1.55801e-06	0.007209	0.000589671	25.2457
	42	rs6967891	C	T	0.04123	0.695	1.62798e-07	0.007872	0.000720678	30.8586
	43	rs6975024	C	T	0.05908	0.1776	3.89673e-11	0.00894	0.00101962	43.6719
	44	rs698316	A	G	0.03314	0.3303	4.78399e-06	0.007246	0.000485874	20.7997
	45	rs7006867	G	A	-0.09568	0.0361	3.77798e-06	0.0207	0.000637106	27.2779
	46	rs721412	G	A	-0.03252	0.5137	2.67399e-06	0.006927	0.000528378	22.6202
	47	rs7356034	A	G	-0.05053	0.1964	4.83504e-09	0.008633	0.000805954	34.513
	48	rs74709050	C	T	0.05429	0.2323	5.12625e-11	0.008266	0.00105126	45.0287
	49	rs76922886	A	G	0.05676	0.3115	1.9602e-14	0.007417	0.0013819	59.2106
	50	rs7776054	G	A	-0.06296	0.3456	2.79576e-18	0.007221	0.00179298	76.856
	51	rs7826047	T	C	-0.03994	0.2027	3.16002e-06	0.008571	0.00051561	22.0733
	52	rs7851507	T	G	-0.05127	0.2489	7.59626e-11	0.007877	0.000982832	42.0948
	53	rs7901695	C	T	0.1174	0.0445	2.93427e-12	0.01681	0.00117208	50.2098
	54	rs7947981	G	A	-0.06617	0.1046	5.89305e-09	0.01137	0.000820165	35.122
	55	rs79953177	A	G	0.03649	0.4101	2.33201e-07	0.007058	0.000644237	27.5834
	56	rs8067360	C	T	0.05708	0.5144	1.05609e-16	0.006878	0.00162771	69.7601
	57	rs855791	G	A	-0.03456	0.4378	6.07393e-07	0.006928	0.000587955	25.1722
	58	rs857689	C	A	0.03641	0.336	4.88203e-07	0.007237	0.000591533	25.3255
	59	rs9366994	T	C	-0.04349	0.2501	6.12802e-08	0.008032	0.000709457	30.3778
	60	rs9411378	A	C	0.04057	0.2562	6.14299e-07	0.008136	0.0006273	26.8578
	61	rs9581943	A	G	-0.03503	0.3604	7.63203e-07	0.007085	0.000565723	24.2198
	62	rs99594	G	A	0.03136	0.5304	4.42904e-06	0.006832	0.000489907	20.9724
LDL	1	rs1005451	C	T	-0.04069	0.1115	8.9e-07	0.00828	0.000328048	23.9107
	2	rs10201242	A	G	-0.03006	0.2257	1.41899e-06	0.006234	0.000315827	23.0197
	3	rs10492397	A	G	-0.02459	0.4134	2.87998e-06	0.005256	0.000293265	21.3747
	4	rs10493176	G	T	-0.07815	0.0812	2.36102e-16	0.009528	0.000911308	66.4621
	5	rs11038628	T	C	-0.0248	0.3939	2.99502e-06	0.005308	0.000293673	21.4045
	6	rs11666697	C	G	-0.05151	0.1971	1.76198e-13	0.006994	0.000839772	61.2405
	7	rs11676088	G	A	-0.03064	0.5303	1.013e-08	0.005348	0.000467681	34.0931
	8	rs11688379	T	A	0.04894	0.0851	2.08401e-07	0.009427	0.000372959	27.1854
	9	rs12409228	T	C	0.02488	0.6465	4.78895e-06	0.00544	0.000282936	20.6217
	10	rs12445804	A	G	0.02543	0.418	3.159e-06	0.005457	0.000314646	22.9336
	11	rs12469758	A	T	0.1619	0.0609	5.04545e-53	0.01056	0.00299815	219.114
	12	rs12710257	G	A	0.02805	0.6456	4.00304e-07	0.005534	0.000360042	26.2435
	13	rs1298416	T	C	0.06417	0.9519	1.29399e-07	0.01215	0.000377077	27.4857
	14	rs13002939	C	A	-0.07336	0.1853	1.22208e-27	0.006733	0.00162488	118.588
	15	rs13008369	T	G	-0.04931	0.1491	3.15428e-11	0.007426	0.000616959	44.9818
	16	rs143247549	A	G	0.06054	0.0571	1.64301e-06	0.01263	0.000394654	28.7674
	17	rs145452728	T	C	0.04115	0.1308	4.157e-07	0.008129	0.000385032	28.0658
	18	rs150856817	A	T	-0.102	0.1176	5.76103e-28	0.009304	0.00215925	157.672
	19	rs17111479	C	G	-0.07701	0.1073	1.44411e-17	0.009027	0.00113613	82.8774
	20	rs17145738	T	C	0.04998	0.1038	4.82803e-09	0.008538	0.000464756	33.8797
	21	rs174551	C	T	-0.02983	0.3734	6.09397e-08	0.005508	0.000416391	30.3525
	22	rs1780529	T	G	0.05904	0.0745	2.96497e-09	0.00995	0.000480679	35.0411
	23	rs2001846	C	T	-0.03046	0.5657	6.34205e-09	0.005245	0.000455896	33.2336
	24	rs2070938	T	A	0.03003	0.5664	6.47694e-07	0.006035	0.000442948	32.2893
	25	rs2092651	G	T	-0.02908	0.313	1.88799e-07	0.005581	0.00036368	26.5088
	26	rs219550	G	A	0.04158	0.2994	1.29987e-13	0.005615	0.000725305	52.887
	27	rs2235592	T	C	0.0245	0.4697	2.42198e-06	0.005196	0.000299023	21.7945
	28	rs2245884	G	T	-0.02492	0.5763	2.56702e-06	0.0053	0.000303273	22.1044
	29	rs2278426	T	C	-0.03563	0.2651	1.508e-09	0.005895	0.000494652	36.0601
	30	rs2500334	A	G	0.02596	0.3951	1.58402e-06	0.005408	0.000322129	23.4792
	31	rs261334	C	G	0.02935	0.5432	2.46899e-08	0.005264	0.000427496	31.1624
	32	rs2737246	C	G	-0.03054	0.271	2.35299e-07	0.005909	0.000368523	26.862
	33	rs2738464	C	G	0.07458	0.685	3.83796e-40	0.005624	0.00240036	175.32
	34	rs28537499	C	A	-0.03394	0.391	1.83599e-10	0.005325	0.00054859	39.9944
	35	rs2872690	C	T	-0.02887	0.2465	1.91898e-06	0.006062	0.000309616	22.5669
	36	rs28757154	A	G	0.0276	0.3167	8.92997e-07	0.005616	0.000329691	24.0306
	37	rs2878752	C	T	-0.02863	0.2798	4.87203e-06	0.006265	0.000330349	24.0785
	38	rs3093679	A	G	-0.04275	0.1565	1.92101e-09	0.00712	0.000482505	35.1742
	39	rs342135	G	C	0.03455	0.2245	3.49502e-07	0.006781	0.000415647	30.2983
	40	rs34423753	A	G	0.03169	0.4971	1.60801e-08	0.00561	0.000502111	36.6042
	41	rs34828061	G	A	-0.03122	0.2978	4.99402e-08	0.005728	0.000407644	29.7147
	42	rs3846661	G	A	0.06316	0.5107	4.70111e-31	0.005451	0.00199368	145.558
	43	rs406315	A	G	0.3091	0.9259	1.31522e-149	0.01186	0.0131102	967.954
	44	rs41280378	G	T	-0.04845	0.2488	9.18544e-15	0.006252	0.000877452	63.9908
	45	rs429358	C	T	0.1558	0.1039	3.58261e-71	0.008736	0.00451998	330.84
	46	rs45576433	G	A	-0.07916	0.1294	1.48286e-21	0.008301	0.00141187	103.02
	47	rs4671447	T	C	-0.03996	0.1431	1.72799e-07	0.007646	0.000391607	28.5452
	48	rs4766566	T	C	-0.04119	0.6775	8.29851e-14	0.005518	0.0007414	54.0615
	49	rs5167	G	T	-0.03892	0.4752	6.50579e-14	0.005191	0.00075552	55.0918
	50	rs553427	T	C	0.03482	0.7098	1.46299e-09	0.005757	0.000499483	36.4125
	51	rs55637647	G	C	-0.02426	0.5178	3.86198e-06	0.005253	0.000293901	21.4211
	52	rs56319341	C	T	0.0482	0.0726	1.62002e-06	0.01005	0.000312844	22.8022
	53	rs56668103	C	T	0.03384	0.7229	7.27495e-09	0.00585	0.000458781	33.444
	54	rs56903760	T	C	0.0334	0.2705	1.64999e-08	0.005917	0.000440266	32.0937
	55	rs5751187	G	A	0.02547	0.3676	3.03501e-06	0.005456	0.000301617	21.9836
	56	rs5758511	A	G	0.02494	0.3725	3.61002e-06	0.005383	0.000290779	21.1935
	57	rs59379014	T	C	0.03173	0.1854	2.44799e-06	0.006733	0.000304106	22.1651
	58	rs61768812	A	G	0.0834	0.0251	6.66807e-07	0.01678	0.000340405	24.8117
	59	rs62117162	A	C	0.04092	0.17	2.82202e-09	0.006887	0.000472529	34.4466
	60	rs62124825	T	C	0.05088	0.0876	7.34294e-07	0.01027	0.000413822	30.1652
	61	rs62129138	A	G	0.03739	0.4002	1.38197e-11	0.005532	0.000671158	48.9361
	62	rs651821	T	C	0.0285	0.6477	1.25e-07	0.005391	0.000370686	27.0197
	63	rs6548010	G	A	0.05634	0.0893	6.72806e-10	0.009128	0.000516286	37.6381
	64	rs6597617	G	C	0.0516	0.2492	1.30798e-16	0.006237	0.000996327	72.6687
	65	rs660240	C	T	0.1122	0.9282	1.78608e-28	0.01013	0.00167796	122.468
	66	rs6882076	C	T	0.04276	0.8232	1.054e-08	0.007473	0.000532222	38.8005
	67	rs7115739	G	T	0.03058	0.7697	1.523e-06	0.006359	0.000331528	24.1645
	68	rs7122547	A	G	0.02757	0.3956	1.29199e-06	0.005696	0.000363483	26.4945
	69	rs7207609	G	A	-0.02471	0.5846	3.61402e-06	0.005335	0.000296552	21.6144
	70	rs72900462	G	C	0.06355	0.1343	7.26942e-17	0.007617	0.000939084	68.4897
	71	rs7315593	T	G	-0.03017	0.5463	8.45396e-09	0.005239	0.000451212	32.8919
	72	rs7523141	T	C	0.06155	0.7124	2.55211e-25	0.00592	0.00155238	113.289
	73	rs7549341	T	C	0.06718	0.9559	3.52598e-07	0.01319	0.000380506	27.7357
	74	rs77303550	T	C	-0.05635	0.2326	6.85173e-16	0.00698	0.00113357	82.6904
	75	rs79224150	C	A	-0.0645	0.0821	2.06001e-09	0.01076	0.000627029	45.7165
	76	rs79901333	G	A	0.04827	0.1858	9.517e-13	0.006763	0.000704955	51.4021
	77	rs921602	G	T	-0.06631	0.8331	5.47772e-20	0.007244	0.00122276	89.2043
	78	rs9411378	A	C	0.05624	0.2562	1.15798e-19	0.006199	0.00120547	87.9413
	79	rs9411402	C	A	-0.02851	0.684	3.89197e-07	0.005619	0.000351372	25.6114
TC	1	rs17111479	C	G	-0.05038	0.1073	7.86683e-14	0.006742	0.000486241	35.4467
	2	rs913178	T	C	0.06091	0.951	1.19702e-11	0.008983	0.000345767	25.2027
	3	rs2495491	T	G	-0.03437	0.2342	1.06488e-12	0.004827	0.000423732	30.8879
	4	rs7512010	A	T	-0.02435	0.2093	4.09298e-07	0.004808	0.00019625	14.3023
	5	rs12131767	A	G	0.02781	0.1928	2.02199e-07	0.005351	0.000240724	17.5444
	6	rs1780529	T	G	0.03975	0.0745	8.55008e-08	0.007423	0.00021789	15.8798
	7	rs62653746	A	C	0.05285	0.0705	2.30102e-10	0.008336	0.000366065	26.6827
	8	rs45576433	G	A	-0.0619	0.1294	1.46016e-23	0.006188	0.000863305	62.9582
	9	rs12144063	T	G	-0.02022	0.5862	6.00496e-07	0.004052	0.000198348	14.4553
	10	rs646776	T	C	0.08159	0.9279	4.53002e-27	0.007572	0.000890718	64.9591
	11	rs12411225	T	C	-0.02224	0.3646	4.05602e-08	0.004052	0.000229173	16.7023
	12	rs1535372	T	C	0.04584	0.9411	3.86198e-07	0.009031	0.000232954	16.9779
	13	rs61768812	A	G	0.0735	0.0251	4.77298e-09	0.01255	0.000264386	19.2693
	14	rs557933	C	A	0.02899	0.7098	1.96381e-11	0.004321	0.000346226	25.2362
	15	rs79901333	G	A	0.03681	0.1858	4.07662e-13	0.005075	0.000409957	29.8834
	16	rs61775910	A	G	-0.03518	0.145	3.724e-10	0.005615	0.000306871	22.3667
	17	rs12136600	T	C	-0.06266	0.1183	2.47799e-23	0.006296	0.000819061	59.729
	18	rs2642438	G	A	0.02725	0.8256	1.85498e-07	0.005228	0.000213835	15.5842
	19	rs111290162	G	A	0.03081	0.1424	3.97201e-07	0.006077	0.000231851	16.8975
	20	rs219550	G	A	0.03074	0.2994	3.57026e-13	0.004227	0.000396424	28.8965
	21	rs746776	A	G	0.02013	0.3154	3.07001e-06	0.004314	0.000174991	12.7528
	22	rs79490663	G	A	-0.06825	0.1225	3.28473e-30	0.005976	0.00100143	73.041
	23	rs7565511	G	C	-0.06003	0.1194	2.32006e-23	0.006028	0.000757791	55.2576
	24	rs12720838	T	C	-0.06295	0.1575	2.43276e-29	0.005598	0.00105165	76.7082
	25	rs12989783	A	T	-0.02032	0.7388	4.58005e-06	0.004433	0.000159359	11.6134
	26	rs73235146	A	G	0.03552	0.2359	6.89446e-13	0.004946	0.000454835	33.1562
	27	rs34436970	A	G	0.03816	0.1348	1.77582e-11	0.005676	0.000339667	24.7579
	28	rs12614949	A	G	0.0191	0.3777	2.08901e-06	0.004025	0.000171492	12.4977
	29	rs907866	A	G	-0.02261	0.3067	1.073e-07	0.004256	0.000217403	15.8443
	30	rs921602	G	T	-0.0395	0.8331	5.32476e-13	0.005473	0.000433888	31.6285
	31	rs12469758	A	T	0.09727	0.0609	2.73023e-33	0.008091	0.00108222	78.9406
	32	rs11692770	A	G	0.03543	0.0868	4.97004e-07	0.007048	0.000199002	14.503
	33	rs1260326	C	T	-0.03525	0.4409	2.80027e-19	0.003927	0.000612601	44.6639
	34	rs12713468	A	G	-0.02551	0.2296	4.678e-08	0.004669	0.000230218	16.7785
	35	rs10164853	G	A	-0.02787	0.2329	2.54701e-07	0.005407	0.00027754	20.2283
	36	rs12152463	T	C	0.01804	0.5838	4.80098e-06	0.003945	0.00015815	11.5253
	37	rs321641	T	C	-0.06146	0.0247	2.09098e-06	0.01295	0.000181991	13.263
	38	rs58143210	T	C	-0.02242	0.4006	2.82599e-08	0.004038	0.000241395	17.5933
	39	rs11745603	T	C	0.04524	0.819	3.16665e-16	0.005539	0.000606789	44.2399
	40	rs7736899	A	C	-0.02371	0.2664	1.32501e-06	0.004903	0.000219729	16.0138
	41	rs1009890	C	T	0.02661	0.1659	1.185e-06	0.005477	0.000195968	14.2818
	42	rs11748027	T	C	0.05115	0.5397	3.49382e-36	0.004073	0.00129991	94.8402
	43	rs186766320	A	G	-0.03678	0.0878	2.26798e-06	0.007778	0.00021669	15.7923
	44	rs12660684	A	G	-0.1031	0.0092	4.99701e-07	0.02052	0.000193785	14.1227
	45	rs35142753	T	G	0.04086	0.0864	1.64801e-07	0.007804	0.00026357	19.2099
	46	rs6970673	T	C	-0.02274	0.3924	1.118e-08	0.003982	0.00024658	17.9712
	47	rs55935382	A	C	0.02268	0.4336	7.72805e-09	0.003928	0.000252655	18.4141
	48	rs57648913	A	G	0.01936	0.3234	3.64502e-06	0.004182	0.000164026	11.9536
	49	rs112784971	T	C	-0.03437	0.309	1.00392e-15	0.004282	0.000504459	36.7754
	50	rs1041983	T	C	-0.02116	0.2907	7.43498e-07	0.004275	0.000184644	13.4564
	51	rs10216723	C	A	-0.02244	0.3543	4.09496e-08	0.00409	0.000230397	16.7915
	52	rs6982502	T	C	-0.03211	0.5641	1.94715e-16	0.003904	0.000507053	36.9647
	53	rs59097463	C	T	0.03355	0.0937	4.23604e-06	0.007294	0.000191173	13.9323
	54	rs34828061	G	A	-0.03572	0.2978	1.07696e-16	0.004305	0.000533628	38.903
	55	rs4841583	G	T	0.02614	0.149	1.75902e-06	0.005469	0.000173283	12.6283
	56	rs2737252	A	G	-0.02657	0.2696	1.43199e-09	0.00439	0.000278031	20.2641
	57	rs3739326	A	T	-0.03098	0.3318	5.92789e-14	0.004126	0.000425575	31.0223
	58	rs35945091	C	T	0.02398	0.4012	1.184e-07	0.004528	0.000276294	20.1374
	59	rs10820744	G	A	0.0235	0.6534	1.48799e-08	0.004151	0.000250134	18.2304
	60	rs10987824	A	G	0.02585	0.1703	7.09496e-07	0.005212	0.000188837	13.762
	61	rs9411378	A	C	0.05115	0.2562	2.7663e-28	0.004638	0.000997141	72.7282
	62	rs9802272	G	A	-0.02451	0.707	1.33801e-06	0.005071	0.000248888	18.1395
	63	rs2472446	T	A	0.02593	0.5334	6.87907e-09	0.004476	0.000334682	24.3945
	64	rs2575876	A	G	-0.05618	0.2746	3.83001e-38	0.004351	0.00125739	91.7341
	65	rs6597617	G	C	0.04782	0.2492	1.18905e-24	0.004666	0.0008557	62.4031
	66	rs4149319	A	G	-0.03172	0.1574	2.78202e-09	0.005337	0.000266884	19.4514
	67	rs4149310	T	A	0.04137	0.6947	1.02802e-22	0.004217	0.000725981	52.9363
	68	rs57594838	G	T	-0.02677	0.2874	5.93499e-10	0.004324	0.000293535	21.3944
	69	rs7099250	T	C	-0.02568	0.2787	1.184e-08	0.004503	0.000265139	19.3242
	70	rs7079185	G	A	0.03579	0.0902	1.59302e-06	0.007457	0.000210235	15.3218
	71	rs2297991	C	T	-0.02614	0.7755	1.93798e-08	0.004653	0.000237925	17.3403
	72	rs2276079	A	T	0.01909	0.435	1.53699e-06	0.003972	0.000179135	13.0548
	73	rs7115739	G	T	0.02691	0.7697	1.54e-08	0.004757	0.000256728	18.711
	74	rs10832961	G	C	0.01847	0.4686	2.751e-06	0.003939	0.000169898	12.3815
	75	rs97384	C	T	0.03637	0.5875	1.05803e-16	0.004383	0.000641133	46.7455
	76	rs180378	G	A	-0.02312	0.6188	1.64801e-08	0.004095	0.000252179	18.3794
	77	rs3741298	T	C	-0.02738	0.4484	2.42996e-12	0.003908	0.00037084	27.0309
	78	rs75542613	A	G	-0.06857	0.071	3.39938e-15	0.008708	0.000620258	45.2225
	79	rs10896018	A	G	0.01972	0.4438	1.01e-06	0.004033	0.000191983	13.9913
	80	rs2852786	T	C	-0.02073	0.4343	1.556e-07	0.003953	0.000211157	15.389
	81	rs7927540	C	T	0.0195	0.4803	1.226e-06	0.004019	0.00018983	13.8344
	82	rs7485656	G	A	0.02349	0.6451	5.30506e-08	0.004317	0.000252656	18.4142
	83	rs17041439	C	A	0.03989	0.0704	2.25699e-07	0.007706	0.00020827	15.1786
	84	rs4148866	T	C	-0.02139	0.6695	2.35798e-07	0.004138	0.000202476	14.7562
	85	rs837500	T	C	0.01925	0.4701	4.26599e-06	0.004187	0.000184619	13.4545
	86	rs2243616	T	G	-0.02495	0.4935	5.50199e-10	0.004022	0.000311199	22.6822
	87	rs2879107	G	A	0.0213	0.2837	1.109e-06	0.004373	0.000184393	13.4381
	88	rs12832859	T	C	0.02475	0.2858	8.53297e-09	0.004299	0.000250071	18.2257
	89	rs2043082	A	G	0.04481	0.4292	4.27858e-30	0.003931	0.000983838	71.757
	90	rs261292	A	G	-0.03744	0.3588	1.31613e-19	0.004133	0.000644982	47.0263
	91	rs12906219	G	A	0.03041	0.1646	1.646e-07	0.005808	0.000254324	18.5358
	92	rs592118	G	C	0.02011	0.6798	2.223e-06	0.004249	0.000176058	12.8306
	93	rs72740818	C	G	0.03512	0.2094	5.02458e-13	0.004861	0.000408388	29.7689
	94	rs1800588	T	C	0.05965	0.506	4.25305e-53	0.003889	0.00177881	129.842
	95	rs28719042	A	G	0.02013	0.3572	6.70301e-07	0.004051	0.000186082	13.5612
	96	rs77303550	T	C	-0.06067	0.2326	2.63694e-31	0.005213	0.00131404	95.8724
	97	rs12445804	A	G	0.01907	0.418	3.11301e-06	0.00409	0.000176942	12.895
	98	rs56156922	C	T	0.05698	0.2173	2.30622e-32	0.00481	0.00110441	80.5606
	99	rs811052	A	C	0.02872	0.2897	3.24414e-11	0.004329	0.00033946	24.7428
	100	rs61705884	T	C	0.04271	0.1984	1.09094e-16	0.00515	0.000580214	42.3013
	101	rs9938153	A	G	-0.03086	0.2602	9.20874e-12	0.004526	0.000366643	26.7249
	102	rs2047596	G	A	-0.01884	0.5174	1.68298e-06	0.003935	0.000177258	12.918
	103	rs740516	G	C	-0.02137	0.5157	6.948e-07	0.004306	0.000228113	16.625
	104	rs62074014	G	A	-0.02651	0.6215	2.98903e-09	0.004469	0.000330641	24.0998
	105	rs3786247	G	T	0.04427	0.4604	5.26623e-30	0.00389	0.00097377	71.0219
	106	rs1943973	A	G	0.04347	0.8508	1.89496e-15	0.005469	0.00047974	34.9725
	107	rs2278013	A	C	0.02586	0.3873	5.92802e-10	0.004176	0.000317382	23.1331
	108	rs13306501	A	G	0.03489	0.109	2.60699e-08	0.006269	0.000236448	17.2326
	109	rs11881156	T	C	-0.0318	0.1722	6.56705e-10	0.005149	0.000288299	21.0127
	110	rs7251440	A	T	0.03343	0.0864	2.273e-06	0.007071	0.00017643	12.8577
	111	rs77877763	A	G	0.03094	0.1991	2.29398e-09	0.005178	0.000305295	22.2518
	112	rs406315	A	G	0.1743	0.9259	5.98825e-89	0.008717	0.00416876	305.024
	113	rs429358	C	T	0.1052	0.1039	2.1301e-57	0.00659	0.00206079	150.467
	114	rs11666697	C	G	-0.03375	0.1971	9.48418e-11	0.005212	0.000360517	26.2782
	115	rs1551891	A	G	0.03221	0.1697	8.86503e-10	0.005255	0.000292367	21.3093
	116	rs769446	C	T	-0.2845	0.0452	5.86138e-187	0.009757	0.00698627	512.629
	117	rs12460908	T	G	-0.02387	0.3983	4.79899e-07	0.004741	0.000273102	19.9048
	118	rs2278426	T	C	-0.05178	0.2651	7.96526e-32	0.004411	0.0010447	76.2007
	119	rs2738464	C	G	0.06158	0.685	8.47618e-49	0.004194	0.00163648	119.436
	120	rs34010237	A	G	-0.03671	0.1544	6.39794e-10	0.00594	0.000351893	25.6494
	121	rs1800961	T	C	-0.09078	0.01	3.33304e-06	0.01953	0.000163172	11.8913
	122	rs56668103	C	T	0.02571	0.7229	3.91003e-09	0.004367	0.000264819	19.3009
	123	rs3747207	A	G	-0.02073	0.4509	2.16302e-07	0.003998	0.000212794	15.5084
	124	rs9614648	A	G	0.01998	0.4054	1.05901e-06	0.004094	0.000192455	14.0258
	125	rs5751188	G	A	0.01881	0.3773	2.72402e-06	0.004011	0.000166254	12.116
	126	rs4511	C	G	-0.01824	0.5591	3.472e-06	0.00393	0.000164025	11.9535
TG	1	rs10046898	T	C	-0.0254	0.2721	1.844e-07	0.004871	0.000255563	26.9931
	2	rs10216723	C	A	-0.03053	0.3543	1.0311e-11	0.004488	0.000426467	45.052
	3	rs1059611	C	T	-0.1698	0.1266	1.48594e-154	0.006413	0.00637606	677.6
	4	rs11039	G	T	-0.02917	0.1305	4.71205e-06	0.006373	0.0001931	20.3944
	5	rs11199826	G	C	-0.0252	0.2161	2.75499e-06	0.005376	0.000215153	22.7239
	6	rs11204088	A	T	0.03604	0.7468	3.67875e-11	0.005447	0.00049121	51.8949
	7	rs11264116	T	C	0.0213	0.45	1.91298e-06	0.004473	0.000224577	23.7195
	8	rs1128287	T	G	0.02063	0.4739	1.335e-06	0.004267	0.000212219	22.414
	9	rs117528052	T	G	0.03022	0.2134	9.42692e-08	0.005661	0.000306597	32.385
	10	rs1203108	A	G	-0.02579	0.5516	1.789e-09	0.004287	0.00032902	34.7543
	11	rs12043922	A	G	-0.02426	0.3167	2.82703e-06	0.005181	0.000254725	26.9045
	12	rs12292959	C	T	-0.04993	0.2353	3.52209e-23	0.005035	0.000897152	94.8199
	13	rs12531645	A	G	-0.1056	0.1006	3.22701e-49	0.007161	0.00201794	213.515
	14	rs12531713	C	T	0.02279	0.2629	4.66402e-06	0.004977	0.000201296	21.2602
	15	rs1260326	C	T	-0.08881	0.4409	1.69083e-94	0.004306	0.00388851	412.21
	16	rs12720820	C	T	0.05047	0.0566	5.79495e-07	0.0101	0.000272025	28.7323
	17	rs1275514	T	C	-0.03864	0.8156	2.48085e-11	0.00579	0.000449099	47.4439
	18	rs12805664	G	A	0.0284	0.2064	5.49705e-07	0.005671	0.000264228	27.9085
	19	rs12992267	T	C	0.05102	0.0881	1.46016e-11	0.007557	0.000418248	44.1834
	20	rs13171272	C	A	-0.03302	0.1032	2.44298e-06	0.007006	0.000201818	21.3153
	21	rs147929923	C	T	-0.03619	0.1197	8.58401e-08	0.006759	0.000276015	29.1538
	22	rs148655849	G	A	-0.06163	0.034	1.75999e-07	0.0118	0.0002495	26.3525
	23	rs151028888	T	C	0.03602	0.1608	1.40201e-09	0.005948	0.000350162	36.9883
	24	rs154254	C	G	0.0253	0.3889	7.58892e-09	0.004379	0.000304243	32.1364
	25	rs16940017	A	T	-0.03181	0.1308	5.423e-07	0.006348	0.000230083	24.3012
	26	rs17091651	T	A	0.04083	0.3024	3.44667e-17	0.004844	0.000703359	74.3235
	27	rs174551	C	T	0.03515	0.3734	8.14517e-15	0.004527	0.000578156	61.0857
	28	rs1800588	T	C	0.06402	0.506	6.21871e-51	0.004265	0.00204899	216.807
	29	rs185433085	T	C	0.06297	0.0977	8.56446e-17	0.007565	0.000699106	73.8737
	30	rs1940610	C	G	-0.02447	0.4017	1.15199e-06	0.005031	0.000287819	30.4009
	31	rs2114273	C	T	0.02806	0.6088	5.94607e-10	0.004532	0.000375041	39.6173
	32	rs2144300	T	C	-0.02985	0.1881	4.23399e-08	0.005447	0.000272151	28.7456
	33	rs2146324	C	A	0.04857	0.8779	1.18801e-10	0.007541	0.00050574	53.4306
	34	rs2186761	A	G	0.04408	0.2483	3.37676e-19	0.004922	0.000725328	76.6466
	35	rs2233741	T	A	0.02802	0.2419	5.05895e-07	0.005577	0.000287958	30.4156
	36	rs2238672	G	A	-0.02491	0.217	4.13599e-06	0.00541	0.000210862	22.2707
	37	rs2278426	T	C	-0.03571	0.2651	1.61994e-13	0.004841	0.000496876	52.4937
	38	rs2452000	A	G	0.03994	0.8923	9.53191e-07	0.008149	0.0003066	32.3854
	39	rs2608639	T	C	-0.03196	0.8725	1.15199e-06	0.006571	0.000227258	24.0028
	40	rs261291	C	T	0.04531	0.514	2.5698e-26	0.004269	0.00102569	108.419
	41	rs261292	A	G	-0.03238	0.3588	9.32825e-13	0.004536	0.000482425	50.9662
	42	rs2679617	G	A	-0.02709	0.2648	2.37898e-08	0.004853	0.00028574	30.1814
	43	rs2725237	T	C	0.02093	0.3361	3.62001e-06	0.004519	0.000195497	20.6475
	44	rs2803609	G	A	0.02604	0.7596	5.47306e-07	0.005198	0.000247646	26.1567
	45	rs2823307	A	G	0.0252	0.2064	1.65101e-06	0.005258	0.000208038	21.9723
	46	rs28647337	C	T	0.02286	0.259	4.911e-06	0.005003	0.000200586	21.1851
	47	rs2925979	C	T	-0.02156	0.665	1.79498e-06	0.004515	0.000207107	21.874
	48	rs2954021	G	A	-0.05782	0.5479	7.42677e-42	0.004265	0.00165624	175.18
	49	rs2972143	G	A	0.03458	0.911	3.91201e-06	0.007492	0.000193905	20.4793
	50	rs34757881	T	C	-0.03435	0.139	1.40501e-06	0.007121	0.000282424	29.831
	51	rs34859606	G	C	-0.1138	0.1774	3.59998e-70	0.006424	0.0037797	400.631
	52	rs35469118	T	C	0.03525	0.3917	9.03649e-15	0.004548	0.000592133	62.5634
	53	rs35529421	A	T	-0.07475	0.1425	3.56697e-32	0.006331	0.00136553	144.39
	54	rs3752442	G	A	-0.03353	0.4293	1.26999e-14	0.004349	0.000550891	58.2034
	55	rs3818187	G	A	-0.02627	0.1759	2.88098e-06	0.005615	0.000200076	21.1313
	56	rs406456	A	G	-0.07509	0.9181	2.08018e-18	0.008579	0.000847946	89.6148
	57	rs4389834	A	G	0.02606	0.4933	2.28102e-09	0.004361	0.000339501	35.8618
	58	rs4411227	G	C	-0.0369	0.666	3.57026e-16	0.004526	0.000605764	64.0044
	59	rs4417316	T	C	-0.1475	0.163	8.531e-143	0.005798	0.00593645	630.603
	60	rs442439	A	G	0.02226	0.2552	4.96398e-06	0.004874	0.000188365	19.8942
	61	rs4529482	C	A	-0.03039	0.3351	1.19201e-08	0.00533	0.00041155	43.4755
	62	rs4666032	C	T	0.02768	0.2042	1.11199e-06	0.005682	0.000249013	26.3011
	63	rs477858	G	A	-0.03974	0.4834	9.9977e-21	0.004257	0.000788763	83.3552
	64	rs4901189	T	C	-0.02232	0.3102	3.59898e-06	0.004817	0.000213198	22.5175
	65	rs4921913	T	C	-0.02578	0.3161	1.79701e-08	0.004579	0.000287351	30.3516
	66	rs4947340	T	C	-0.02528	0.4983	9.52599e-08	0.004737	0.000319536	33.7521
	67	rs498736	C	G	0.07906	0.1611	1.21703e-36	0.006253	0.00168947	178.701
	68	rs56156922	C	T	-0.03734	0.2173	1.40994e-12	0.005271	0.000474279	50.1052
	69	rs56918293	G	T	-0.02752	0.158	4.42497e-06	0.005995	0.00020151	21.2827
	70	rs56988822	A	G	-0.02554	0.7127	1.13201e-06	0.005248	0.000267125	28.2146
	71	rs58399138	T	C	-0.04161	0.192	2.64728e-11	0.006243	0.000537202	56.7564
	72	rs58542926	T	C	-0.06384	0.0762	9.09704e-14	0.008566	0.000573784	60.6235
	73	rs592118	G	C	0.0228	0.6798	1.006e-06	0.004662	0.000226309	23.9025
	74	rs6017718	G	T	-0.02741	0.4012	3.926e-10	0.004381	0.000360986	38.1321
	75	rs6026580	T	C	-0.02239	0.6494	2.227e-06	0.004733	0.000228277	24.1104
	76	rs61185615	C	T	-0.04643	0.1237	1.07696e-12	0.006521	0.000467358	49.3738
	77	rs61905078	C	A	-0.1238	0.0848	5.08159e-58	0.007709	0.00237894	251.803
	78	rs62001710	A	G	-0.02704	0.2079	3.51998e-07	0.00531	0.000240812	25.4347
	79	rs6494006	C	T	-0.03028	0.2186	4.60002e-09	0.005166	0.000313231	33.086
	80	rs651821	T	C	-0.2208	0.6477	1e-200	0.004448	0.0222492	2402.87
	81	rs662723	G	A	-0.02501	0.5056	5.06501e-09	0.004279	0.000312711	33.031
	82	rs6866758	T	C	-0.0322	0.1569	6.11899e-08	0.005947	0.000274311	28.9739
	83	rs7216064	A	G	0.02244	0.7129	1.90801e-06	0.004712	0.000206128	21.7706
	84	rs7300508	T	G	0.0254	0.764	3.378e-06	0.005468	0.00023265	24.5724
	85	rs73667435	A	T	-0.05181	0.0623	5.97696e-08	0.009559	0.000313624	33.1275
	86	rs74151825	G	A	0.03328	0.2364	4.42079e-11	0.005051	0.000399862	42.2403
	87	rs75310100	T	G	-0.08865	0.2108	4.17061e-60	0.005421	0.00261484	276.838
	88	rs75627662	T	C	0.09071	0.1238	5.64807e-42	0.006682	0.00178511	188.835
	89	rs76083992	T	C	0.0704	0.061	1.32801e-14	0.009139	0.000567768	59.9875
	90	rs7659843	A	C	0.02082	0.5242	2.197e-06	0.004397	0.000216228	22.8376
	91	rs76858861	G	A	0.04011	0.1886	1.13e-10	0.006219	0.000492393	52.0199
	92	rs78484485	A	G	-0.1202	0.1246	7.52142e-77	0.006476	0.00315184	333.87
	93	rs78774571	T	C	0.04596	0.0685	3.21603e-06	0.00987	0.000269565	28.4724
	94	rs7916868	T	A	-0.0329	0.7254	1.40699e-10	0.005128	0.000431221	45.5544
	95	rs7925523	A	G	-0.02298	0.3971	1.38599e-07	0.004364	0.000252857	26.7072
	96	rs7947950	G	A	-0.03696	0.8322	7.94328e-11	0.005684	0.000381517	40.3016
	97	rs79656669	C	T	-0.05801	0.0489	1.45201e-08	0.01024	0.000313019	33.0636
	98	rs79711919	A	G	-0.02995	0.2142	5.06897e-07	0.005962	0.000301964	31.8955
	99	rs8176757	C	A	0.02086	0.4497	2.47098e-06	0.004429	0.000215368	22.7467
	100	rs8181419	G	T	0.03132	0.1554	1.024e-07	0.005884	0.000257499	27.1976
	101	rs868066	A	G	0.06385	0.2445	5.27594e-27	0.005934	0.00150614	159.281
	102	rs906544	C	T	0.03779	0.8794	3.10299e-08	0.006826	0.000302913	31.9958
Albumin	1	rs10120359	G	C	0.02085	0.460955	2.36903e-06	0.004417	0.000216036	22.0882
	2	rs10790286	T	C	-0.02298	0.648463	1.149e-06	0.004724	0.000240761	24.6168
	3	rs10845709	G	A	0.02518	0.417511	4.18996e-08	0.004592	0.000308388	31.5334
	4	rs111960097	A	G	-0.03155	0.304154	1.513e-09	0.005221	0.000421343	43.0882
	5	rs113886122	G	C	-0.06651	0.051826	3.24496e-09	0.01124	0.00043475	44.4599
	6	rs118152800	T	C	-0.06914	0.027964	2.05599e-06	0.01456	0.000259879	26.5719
	7	rs1260326	C	T	-0.05949	0.440882	1.2331e-40	0.004458	0.00174479	178.666
	8	rs12610763	A	G	0.0266	0.234902	4.18302e-07	0.005257	0.00025433	26.0044
	9	rs1275514	T	C	-0.03188	0.826712	1.02901e-07	0.00599	0.000291199	29.7753
	10	rs12902899	T	A	-0.02133	0.580388	4.01098e-06	0.004625	0.000221604	22.6576
	11	rs13036892	G	T	-0.03308	0.151449	7.57897e-08	0.006153	0.000281258	28.7586
	12	rs1449727	T	C	-0.03369	0.175989	5.97998e-09	0.005792	0.000329193	33.6615
	13	rs1564892	G	A	-0.02181	0.656656	2.834e-06	0.004658	0.000214491	21.9302
	14	rs1688043	T	C	0.07963	0.929584	3.73164e-20	0.00866	0.000830125	84.9267
	15	rs16988882	T	C	-0.03099	0.131336	1.97601e-06	0.006516	0.000219133	22.405
	16	rs17200691	C	G	-0.02805	0.186614	1.226e-06	0.005783	0.000238856	24.422
	17	rs182170698	A	G	0.04591	0.0764493	7.67096e-08	0.008542	0.000297631	30.4332
	18	rs183156925	A	T	0.02989	0.675819	6.28898e-10	0.004834	0.000391471	40.0322
	19	rs2229165	A	G	0.03139	0.174094	7.20593e-08	0.005827	0.000283353	28.9728
	20	rs2523853	A	G	-0.02439	0.260311	1.09901e-06	0.005005	0.000229084	23.4226
	21	rs26575	G	A	0.0246	0.535656	3.788e-08	0.004473	0.000301041	30.782
	22	rs268794	T	C	0.02689	0.33865	1.43701e-08	0.004743	0.000323887	33.1188
	23	rs2699425	C	T	0.03044	0.354612	1.72699e-08	0.0054	0.000424125	43.3729
	24	rs28405913	G	T	-0.03039	0.169998	2.78599e-07	0.005915	0.000260624	26.6482
	25	rs333947	A	G	-0.02722	0.290978	4.88596e-07	0.005411	0.000305722	31.2607
	26	rs34010237	A	G	0.08944	0.149548	2.40824e-40	0.006727	0.00203481	208.424
	27	rs34121855	G	T	-0.04428	0.108139	1.65101e-09	0.007345	0.000378203	38.6749
	28	rs34325799	T	C	-0.03332	0.691374	2.29721e-12	0.00475	0.00047379	48.4542
	29	rs34562254	A	G	-0.03087	0.364494	2.25216e-11	0.004615	0.000441482	45.1487
	30	rs34673556	T	C	0.03088	0.141059	1.44901e-06	0.00641	0.000231073	23.6259
	31	rs3752440	A	G	0.04203	0.146105	4.69905e-10	0.006747	0.000440776	45.0765
	32	rs3803800	G	A	0.02265	0.685273	1.834e-06	0.004748	0.000221291	22.6256
	33	rs3806134	G	A	-0.02662	0.212544	3.26603e-06	0.005721	0.000237204	24.2529
	34	rs4275659	C	T	-0.02453	0.690394	2.48599e-07	0.004754	0.000257236	26.3017
	35	rs4398728	T	A	-0.02524	0.414193	1.431e-08	0.004451	0.000309148	31.6112
	36	rs4690095	T	C	-0.04364	0.467097	1.62817e-22	0.00447	0.000948101	97.0078
	37	rs4722167	A	G	-0.03563	0.177305	5.95799e-10	0.005755	0.000370358	37.8724
	38	rs4805881	C	A	-0.02292	0.474373	2.11101e-07	0.004417	0.000261973	26.7862
	39	rs56259967	G	T	0.02511	0.216489	3.69896e-06	0.005426	0.000213897	21.8694
	40	rs6119	G	A	-0.03882	0.237903	6.51478e-14	0.005178	0.000546451	55.8893
	41	rs62138961	G	C	-0.03279	0.113235	7.37208e-07	0.006622	0.000215925	22.0768
	42	rs6915170	G	A	-0.02351	0.491315	5.10999e-07	0.004681	0.000276277	28.2491
	43	rs6982502	T	C	-0.02336	0.56573	1.30701e-07	0.004425	0.00026813	27.4158
	44	rs7212936	C	A	0.03237	0.693334	1.65615e-11	0.004807	0.000445578	45.5677
	45	rs7247613	T	C	-0.02305	0.431766	2.25299e-07	0.004453	0.000260704	26.6564
	46	rs72728886	A	G	0.03476	0.222406	2.175e-08	0.006211	0.000417916	42.7376
	47	rs74702905	A	G	-0.0356	0.267673	1.16091e-12	0.005007	0.000496866	50.8154
	48	rs759280	A	G	0.02301	0.319577	1.22501e-06	0.004742	0.00023026	23.5428
	49	rs7647957	G	A	0.02705	0.27802	3.70997e-08	0.004914	0.000293742	30.0354
	50	rs77693339	C	T	0.03247	0.173607	5.57199e-08	0.005977	0.000302516	30.9329
	51	rs8004988	G	C	-0.02713	0.363399	4.16399e-09	0.004616	0.00034055	34.8232
	52	rs9891822	G	A	-0.02525	0.456395	1.15601e-07	0.004764	0.000316357	32.3485
TB	1	rs333947	A	G	-0.03718	0.2947	4.60151e-13	0.005138	0.000574649	58.775
	2	rs147534803	A	G	-0.06099	0.0346	2.93299e-07	0.01189	0.000248502	25.4085
	3	rs2135755	A	G	-0.0232	0.6047	7.24303e-08	0.004309	0.00025732	26.3102
	4	rs2229165	A	G	0.03499	0.1749	2.49201e-10	0.00553	0.000353357	36.1333
	5	rs113116300	C	T	-0.02729	0.2647	6.80597e-08	0.005057	0.000289905	29.643
	6	rs2262611	A	T	-0.03005	0.6902	2.256e-10	0.004737	0.000386167	39.4896
	7	rs4845617	A	G	0.02356	0.5001	2.36102e-07	0.004559	0.000277537	28.378
	8	rs6665610	A	G	0.09006	0.0552	3.81856e-17	0.0107	0.000846005	86.5527
	9	rs1934908	C	T	0.02738	0.2521	1.41801e-08	0.004827	0.000282692	28.9052
	10	rs529541	G	A	-0.02407	0.4832	6.291e-08	0.00445	0.000289355	29.5868
	11	rs6665912	C	T	0.03526	0.1808	2.57798e-10	0.005577	0.000368284	37.6602
	12	rs2066247	G	T	-0.03566	0.6244	1.40799e-16	0.004315	0.00059646	61.0071
	13	rs11692867	A	G	-0.02694	0.4965	1.74502e-10	0.004221	0.000362864	37.1058
	14	rs10178002	G	A	-0.02326	0.3505	1.19801e-07	0.004394	0.00024633	25.1863
	15	rs13425999	T	C	-0.03321	0.1324	1.20501e-07	0.006274	0.000253382	25.9075
	16	rs7557425	G	A	0.02455	0.2251	9.57503e-07	0.00501	0.000210259	21.4974
	17	rs4848367	T	C	-0.0222	0.6825	8.44092e-07	0.004507	0.000213591	21.8381
	18	rs877866	C	T	-0.0231	0.3303	2.69302e-06	0.004921	0.000236071	24.1371
	19	rs1159902	A	G	-0.02175	0.5349	3.07999e-07	0.004249	0.000235379	24.0663
	20	rs1260326	C	T	-0.03993	0.4409	3.78966e-21	0.004231	0.000786065	80.4155
	21	rs62282002	G	C	0.0264	0.3042	6.26196e-09	0.004544	0.00029504	30.1682
	22	rs9876694	T	C	0.02193	0.2868	2.90102e-06	0.004688	0.000196742	20.1152
	23	rs2248981	T	A	-0.02269	0.7676	4.52595e-06	0.004948	0.000183683	18.7798
	24	rs11129547	C	T	0.03241	0.854	2.45499e-07	0.00628	0.000261938	26.7826
	25	rs9837435	A	G	-0.02332	0.3694	2.488e-07	0.004522	0.00025336	25.9053
	26	rs13099664	C	A	0.0264	0.6897	5.85396e-08	0.004868	0.000298318	30.5035
	27	rs2948080	C	G	0.02072	0.5023	1.923e-06	0.004353	0.000214655	21.9469
	28	rs12496372	G	C	0.02267	0.4016	2.60202e-07	0.004402	0.000247012	25.2561
	29	rs10000896	A	C	0.02668	0.222	1.17301e-07	0.005036	0.000245886	25.1409
	30	rs447324	G	A	0.02528	0.6056	3.93396e-09	0.004294	0.000305286	31.2162
	31	rs3804348	A	C	0.02962	0.1453	1.72799e-06	0.006193	0.000217911	22.2799
	32	rs223366	G	A	-0.02283	0.3463	2.80899e-07	0.004446	0.000235979	24.1277
	33	rs28882677	G	A	-0.02651	0.3504	1.27201e-08	0.004659	0.000319933	32.7144
	34	rs10007186	T	C	0.0264	0.6871	4.49304e-09	0.004501	0.000299684	30.6432
	35	rs28581225	G	C	-0.03553	0.4246	2.54097e-16	0.004337	0.000616837	63.0926
	36	rs11949826	T	G	-0.03123	0.1424	3.86901e-07	0.006154	0.000238215	24.3564
	37	rs6879147	G	T	0.03335	0.8336	2.99199e-09	0.005622	0.000308555	31.5505
	38	rs164649	C	T	0.01977	0.5373	3.13098e-06	0.00424	0.000194339	19.8694
	39	rs194493	G	T	-0.02172	0.5357	2.23898e-07	0.004194	0.000234677	23.9945
	40	rs2962495	G	A	0.02235	0.7127	1.86698e-06	0.004689	0.000204563	20.9149
	41	rs3777201	T	G	0.02496	0.2938	5.25606e-08	0.004587	0.000258523	26.4333
	42	rs9501778	G	A	0.03769	0.3512	1.93419e-16	0.004582	0.000647363	66.2169
	43	rs6935717	G	T	0.03	0.2288	7.97095e-08	0.005588	0.000317611	32.4768
	44	rs72816946	C	T	0.02029	0.3533	4.09902e-06	0.004405	0.000188122	19.2337
	45	rs6936346	T	C	0.01935	0.4763	3.79997e-06	0.004188	0.000186791	19.0975
	46	rs78857802	T	C	0.01943	0.4096	4.87798e-06	0.004251	0.000182592	18.6682
	47	rs73747340	T	C	0.03527	0.0955	1.193e-06	0.007262	0.000214908	21.9728
	48	rs9271502	A	G	-0.02612	0.5188	9.86098e-08	0.004901	0.000340645	34.8329
	49	rs3799862	T	C	0.02085	0.6962	4.57699e-06	0.004549	0.000183892	18.8011
	50	rs6916016	C	T	0.03911	0.3119	4.41876e-17	0.004655	0.000656557	67.158
	51	rs2092587	G	A	0.03392	0.4216	8.61589e-14	0.004547	0.000561139	57.3924
	52	rs35959442	G	C	0.0204	0.3714	2.52802e-06	0.004334	0.000194315	19.8669
	53	rs9379084	A	G	0.02552	0.2558	2.311e-06	0.005402	0.00024796	25.353
	54	rs6921029	T	A	-0.02708	0.3295	4.26403e-09	0.004611	0.000324027	33.1331
	55	rs12198226	T	C	-0.04814	0.0526	3.46801e-07	0.009446	0.000230973	23.6157
	56	rs783653	C	G	-0.03509	0.1298	1.963e-08	0.006248	0.000278157	28.4414
	57	rs73282276	A	G	0.03342	0.0952	2.98999e-06	0.007154	0.000192412	19.6723
	58	rs17145750	T	C	-0.03222	0.1017	3.093e-06	0.006907	0.000189681	19.393
	59	rs4917130	G	A	-0.02356	0.5126	1.98701e-08	0.004197	0.000277361	28.3599
	60	rs12155312	G	C	-0.02168	0.4659	7.51606e-07	0.004383	0.000233918	23.9169
	61	rs4598207	T	A	-0.02825	0.4275	1.167e-10	0.004384	0.000390642	39.9474
	62	rs6982502	T	C	-0.02423	0.5641	8.26495e-09	0.004204	0.000288722	29.522
	63	rs2409780	C	T	0.02509	0.6961	1.35201e-06	0.005193	0.000266338	27.2326
	64	rs1478887	T	C	0.02076	0.6913	4.99896e-06	0.004547	0.000183945	18.8065
	65	rs16908663	C	T	0.02722	0.1821	5.69102e-07	0.005443	0.000220707	22.5659
	66	rs28429368	T	C	-0.03987	0.0622	4.705e-06	0.00871	0.000185448	18.9602
	67	rs10120359	G	C	0.02055	0.4635	9.68211e-07	0.004195	0.000210026	21.4736
	68	rs8176632	T	C	0.02868	0.1752	1.77101e-07	0.005493	0.000237723	24.3061
	69	rs10781540	A	G	-0.02735	0.2435	2.24099e-08	0.00489	0.000275583	28.1781
	70	rs7860576	C	T	-0.01954	0.546	4.78399e-06	0.004272	0.00018929	19.3531
	71	rs7094463	G	A	-0.0208	0.3844	1.41899e-06	0.004312	0.000204757	20.9347
	72	rs4418728	T	G	-0.02376	0.6241	4.43598e-08	0.004342	0.00026488	27.0835
	73	rs341088	T	C	-0.02387	0.7716	1.884e-06	0.005009	0.000200827	20.5329
	74	rs11235654	G	A	-0.03376	0.4089	5.69508e-15	0.004323	0.000550951	56.3498
	75	rs3825036	A	G	-0.02467	0.401	1.21599e-08	0.004331	0.000292374	29.8956
	76	rs174530	G	A	0.03134	0.3893	1.01391e-12	0.004397	0.000467025	47.7621
	77	rs11235572	G	C	0.03139	0.5078	5.57956e-14	0.004175	0.000492546	50.3734
	78	rs10769255	T	C	0.0198	0.5491	3.90104e-06	0.004289	0.00019413	19.848
	79	rs1783591	C	T	-0.02244	0.5114	6.92995e-07	0.004521	0.000251646	25.73
	80	rs6490162	C	T	0.02878	0.2411	4.25402e-09	0.0049	0.000303105	30.9931
	81	rs688402	C	T	0.02571	0.2486	2.86801e-06	0.005493	0.000246949	25.2496
	82	rs3816804	T	C	-0.02382	0.2029	4.95005e-06	0.005216	0.000183531	18.7641
	83	rs11065983	A	C	-0.02567	0.5903	1.516e-07	0.00489	0.000318728	32.5911
	84	rs837500	T	C	0.02358	0.4701	1.64999e-07	0.004505	0.000277014	28.3245
	85	rs9551440	T	G	0.02789	0.2733	1.20301e-08	0.004893	0.000308974	31.5934
	86	rs61300271	C	T	0.02294	0.2616	3.34303e-06	0.004935	0.000203304	20.7862
	87	rs7319323	C	T	0.02075	0.3612	2.84603e-06	0.004431	0.000198691	20.3145
	88	rs10138548	C	A	-0.05945	0.973	4.67003e-06	0.01298	0.000185699	18.9859
	89	rs926788	C	T	-0.02907	0.381	1.72902e-11	0.004321	0.000398599	40.7614
	90	rs8022180	A	G	-0.03881	0.541	2.89601e-20	0.004209	0.000748044	76.5231
	91	rs12594823	T	C	0.01968	0.5986	3.87597e-06	0.004261	0.000186121	19.029
	92	rs8038587	G	T	-0.02638	0.2122	2.43703e-07	0.005109	0.00023267	23.7893
	93	rs36040403	C	T	-0.03072	0.1872	1.63501e-08	0.005441	0.000287185	29.3648
	94	rs894872	G	T	0.02521	0.4415	2.557e-09	0.004231	0.000313422	32.0484
	95	rs8071448	A	G	-0.02252	0.5151	2.10698e-07	0.004339	0.000253344	25.9036
	96	rs4985726	G	C	0.1032	0.3657	3.47536e-107	0.004692	0.00494093	507.575
	97	rs35932735	T	G	-0.06575	0.4836	1.95299e-39	0.005004	0.00215921	221.194
	98	rs4985733	A	G	0.03294	0.3512	2.03798e-11	0.004915	0.000494473	50.5705
	99	rs1975822	T	C	-0.02714	0.2869	7.93396e-09	0.004704	0.000301391	30.8178
	100	rs1242495	C	T	0.03395	0.2376	9.84464e-12	0.004986	0.000417579	42.7032
	101	rs72829616	A	G	0.03282	0.1148	7.48807e-07	0.006632	0.000218923	22.3834
	102	rs754492	C	T	0.02133	0.6956	2.92503e-06	0.004561	0.000192671	19.6988
	103	rs11552708	A	G	-0.05626	0.4013	3.75319e-38	0.004357	0.00152093	155.707
	104	rs58155978	G	A	-0.04378	0.282	9.4254e-21	0.004686	0.000776167	79.4022
	105	rs10468462	C	A	-0.06015	0.1467	3.88419e-24	0.005935	0.000905802	92.6759
	106	rs111810085	T	G	-0.02817	0.3895	1.47001e-08	0.004972	0.000377396	38.5923
	107	rs8067305	A	G	-0.02223	0.275	2.776e-06	0.004743	0.000197051	20.1468
	108	rs57851931	G	A	0.04733	0.167	3.36589e-17	0.005613	0.000623253	63.7493
	109	rs9901675	A	G	0.06994	0.0636	4.84395e-16	0.008618	0.000582639	59.5927
	110	rs11653545	A	G	-0.03868	0.3159	1.38708e-17	0.004531	0.000646654	66.1444
	111	rs111494113	C	T	-0.02348	0.2723	6.66607e-07	0.004723	0.000218487	22.3389
	112	rs8099757	T	C	-0.03942	0.0886	1.031e-06	0.00807	0.000250961	25.6599
	113	rs8094630	T	A	0.03586	0.5284	2.26986e-14	0.004698	0.000640895	65.555
	114	rs76946086	T	C	-0.03333	0.1426	8.492e-07	0.006769	0.000271646	27.7755
	115	rs11881404	G	A	-0.0235	0.7377	9.99309e-07	0.004805	0.000213719	21.8513
	116	rs113661129	G	T	-0.07793	0.0496	6.40177e-13	0.01084	0.000572569	58.5621
	117	rs10406327	G	C	-0.02173	0.4773	2.40602e-07	0.004207	0.00023561	24.0899
	118	rs10406943	G	T	0.05521	0.9247	1.02094e-11	0.008115	0.000424484	43.4096
	119	rs55883913	T	C	-0.02124	0.4273	6.06904e-07	0.004257	0.0002208	22.5754
	120	rs12610763	A	G	0.0235	0.2281	2.53402e-06	0.004995	0.00019447	19.8828
	121	rs2280401	A	G	0.09654	0.156	1.02707e-62	0.005776	0.00245421	251.489
	122	rs16985184	A	G	-0.03217	0.1558	2.57602e-08	0.005777	0.000272236	27.8358
	123	rs13036892	G	T	-0.04262	0.153	2.64911e-13	0.005829	0.000470795	48.1478
	124	rs2424332	A	G	-0.01988	0.4915	2.72703e-06	0.004238	0.00019755	20.1978
DBP	1	rs880315	C	T	0.02794	0.6809	6.25029e-12	0.004064	0.000339229	34.6881
	2	rs7527699	T	C	-0.01892	0.3432	1.95398e-06	0.003976	0.000161381	16.4992
	3	rs113770350	C	A	-0.02641	0.1508	9.03899e-07	0.005377	0.00017864	18.264
	4	rs10776752	T	G	0.02534	0.299	3.36202e-09	0.004285	0.000269174	27.5226
	5	rs12040903	A	G	0.02123	0.4987	7.20593e-08	0.003942	0.000225355	23.0412
	6	rs4072037	T	C	-0.02385	0.8289	2.12398e-06	0.005029	0.000161346	16.4956
	7	rs35021474	G	C	-0.03652	0.1996	5.74249e-13	0.005068	0.000426147	43.5797
	8	rs16831001	C	A	-0.01907	0.4276	1.81101e-06	0.003995	0.00017802	18.2006
	9	rs10930114	A	C	-0.02009	0.3903	9.41109e-07	0.004096	0.00019209	19.6394
	10	rs11676337	T	C	-0.01737	0.4764	4.605e-06	0.003792	0.000150522	15.3889
	11	rs62182899	T	C	-0.01957	0.3122	2.36903e-06	0.004146	0.000164478	16.8158
	12	rs77559470	T	G	0.02001	0.5357	1.38099e-07	0.003799	0.000199179	20.3644
	13	rs72806698	T	C	0.05354	0.0667	5.41751e-12	0.007766	0.00035689	36.4946
	14	rs12994442	C	T	-0.01983	0.4577	5.595e-07	0.003963	0.000195207	19.9582
	15	rs56777251	T	C	0.02045	0.3476	4.30398e-07	0.004046	0.000189675	19.3925
	16	rs67495732	G	A	0.04175	0.103	6.1235e-11	0.006382	0.000322087	32.9346
	17	rs3774423	T	C	0.03804	0.1117	1.986e-10	0.005979	0.00028716	29.3622
	18	rs731580	A	G	0.02381	0.3777	1.068e-09	0.003904	0.000266499	27.2491
	19	rs4684242	C	G	0.02449	0.3543	6.23204e-10	0.00396	0.000274416	28.0588
	20	rs1656450	G	A	0.02248	0.3804	5.04905e-07	0.004474	0.000238218	24.3567
	21	rs696234	C	T	0.03456	0.9303	3.49897e-06	0.00745	0.000154894	15.8358
	22	rs3774458	A	G	0.02015	0.2495	4.52095e-06	0.004393	0.000152055	15.5456
	23	rs3774430	G	A	0.04603	0.0888	4.16965e-12	0.006641	0.000342877	35.0613
	24	rs59018603	G	C	0.02005	0.287	3.11301e-06	0.004299	0.000164524	16.8206
	25	rs10857147	T	A	0.04337	0.3014	2.25892e-22	0.004458	0.000792101	81.0336
	26	rs6827254	G	C	-0.02323	0.7615	3.80697e-07	0.004575	0.000196014	20.0407
	27	rs79209537	G	A	-0.03899	0.0688	4.15499e-07	0.007703	0.000194791	19.9156
	28	rs10074471	C	T	-0.01867	0.6647	3.50203e-06	0.004024	0.000155374	15.8849
	29	rs1177765	C	T	0.02017	0.5951	2.83302e-07	0.003928	0.000196056	20.0449
	30	rs67909753	A	G	-0.0295	0.1006	3.01301e-06	0.006316	0.00015748	16.1003
	31	rs16896398	T	A	0.02264	0.346	2.82501e-08	0.004078	0.000231973	23.718
	32	rs1105956	A	G	0.02304	0.4276	5.46701e-09	0.00395	0.000259856	26.5696
	33	rs757694	A	C	-0.02249	0.1942	2.714e-06	0.004793	0.000158302	16.1843
	34	rs77633776	A	G	0.02383	0.2374	3.06302e-07	0.004654	0.000205615	21.0225
	35	rs2067087	C	G	0.02509	0.594	2.12202e-10	0.003949	0.000303629	31.0467
	36	rs13249838	T	C	0.01882	0.4571	1.461e-06	0.003907	0.000175792	17.9728
	37	rs74797458	C	T	-0.02402	0.193	4.71097e-06	0.005248	0.000179724	18.3749
	38	rs28455046	C	T	0.01999	0.2857	2.003e-06	0.004206	0.000163097	16.6747
	39	rs6418	G	A	-0.02532	0.2904	5.97104e-08	0.004673	0.000264221	27.0161
	40	rs192074881	A	G	-0.04427	0.053	2.537e-06	0.009409	0.000196732	20.1141
	41	rs1330853	A	T	0.02512	0.8102	1.97102e-07	0.004829	0.00019407	19.8418
	42	rs2297474	T	C	-0.04436	0.0532	2.05698e-07	0.008541	0.000198236	20.2679
	43	rs11191871	G	A	0.03938	0.0796	1.98802e-08	0.007015	0.000227233	23.2332
	44	rs28408682	G	A	0.02159	0.315	3.59402e-06	0.00466	0.000201158	20.5667
	45	rs180913	A	T	0.01877	0.453	1.51799e-06	0.003903	0.0001746	17.8509
	46	rs4910498	T	A	0.0213	0.3575	2.33598e-07	0.004119	0.00020842	21.3093
	47	rs74046911	T	C	0.02081	0.3913	2.20501e-07	0.004016	0.000206294	21.092
	48	rs1139011	T	C	-0.01774	0.5281	3.98401e-06	0.003847	0.000156857	16.0366
	49	rs4980389	A	G	0.02592	0.7756	6.79704e-08	0.004802	0.000233863	23.9113
	50	rs61882122	G	A	0.02028	0.5023	2.59298e-06	0.004315	0.000205635	21.0245
	51	rs6590816	A	G	0.02354	0.4025	1.12699e-09	0.003865	0.00026653	27.2523
	52	rs55760506	A	G	-0.02149	0.7044	2.174e-07	0.004146	0.000192321	19.663
	53	rs34327	C	T	0.02067	0.5217	7.24403e-08	0.003838	0.000213222	21.8004
	54	rs2701623	C	T	-0.02669	0.2372	1.844e-09	0.004439	0.000257782	26.3575
	55	rs7139170	C	A	0.02508	0.4925	2.273e-10	0.003955	0.000314432	32.1517
	56	rs1401982	A	G	0.02685	0.6184	8.00203e-12	0.003926	0.000340249	34.7924
	57	rs3782871	G	A	0.02417	0.5279	4.28401e-10	0.003871	0.000291185	29.7739
	58	rs2287575	G	T	0.02094	0.2253	3.80102e-06	0.004531	0.000153066	15.6489
	59	rs11615283	T	C	-0.02714	0.1487	2.83798e-06	0.005797	0.000186485	19.0662
	60	rs4768656	G	A	-0.02024	0.5805	3.92004e-07	0.003991	0.000199519	20.3991
	61	rs3759380	T	C	0.02435	0.4365	3.67502e-08	0.004423	0.00029168	29.8245
	62	rs11065983	A	C	-0.02741	0.5903	5.78096e-10	0.004423	0.000363402	37.1608
	63	rs11045244	T	A	-0.01957	0.6865	4.93503e-06	0.004286	0.00016485	16.8539
	64	rs184470659	A	T	0.02162	0.4042	1.322e-07	0.004097	0.000225132	23.0185
	65	rs35443	C	G	-0.0315	0.2547	4.44017e-13	0.00435	0.000376713	38.5225
	66	rs7310944	A	G	-0.02172	0.6318	4.06397e-08	0.003957	0.000219489	22.4413
	67	rs2339717	C	T	0.04467	0.646	1.79019e-28	0.004036	0.000912636	93.3758
	68	rs232924	C	T	-0.02118	0.5936	5.07306e-08	0.003887	0.000216436	22.1291
	69	rs2240192	A	G	-0.02087	0.3631	5.83795e-07	0.004176	0.000201452	20.5968
	70	rs8052560	A	C	0.03603	0.9211	3.10299e-06	0.007724	0.000188687	19.2914
	71	rs12603466	T	G	0.02139	0.3294	6.86894e-07	0.004307	0.000202134	20.6665
	72	rs8066289	G	A	-0.0189	0.3553	2.27101e-06	0.003997	0.000163646	16.7308
	73	rs8098380	C	A	-0.02425	0.4424	7.44903e-10	0.003939	0.000290129	29.6659
	74	rs75746498	T	G	0.02698	0.2481	8.81394e-09	0.00469	0.000271582	27.7689
	75	rs12625436	A	G	-0.0176	0.5783	4.76705e-06	0.003848	0.000151082	15.4461
	76	rs66658258	C	G	0.02051	0.5786	4.85601e-06	0.004488	0.000205132	20.9731
	77	rs1887320	A	G	0.01891	0.4849	5.96197e-07	0.003788	0.000178631	18.2631
	78	rs1407040	T	C	-0.02473	0.7247	5.75599e-09	0.004246	0.00024403	24.951
	79	rs6031431	G	A	0.0207	0.3168	4.53002e-07	0.004104	0.000185483	18.9638
	80	rs5759603	G	T	0.01923	0.5908	1.47901e-06	0.003994	0.000178799	18.2803
	81	rs5762862	A	G	0.02067	0.5734	7.00406e-08	0.003834	0.000209021	21.3708
MAP	1	rs12040903	A	G	0.02359	0.4987	2.85102e-09	0.003972	0.000278242	28.4501
	2	rs7531972	C	A	-0.01896	0.3433	2.19099e-06	0.004004	0.000162087	16.5714
	3	rs880315	C	T	0.03378	0.6809	1.55597e-16	0.004094	0.00049586	50.7125
	4	rs3790604	A	C	0.0298	0.2974	5.50681e-12	0.004323	0.000371118	37.9501
	5	rs4072037	T	C	-0.02666	0.8289	1.43001e-07	0.005067	0.000201606	20.6125
	6	rs17014942	G	C	-0.02487	0.1508	4.36797e-06	0.005416	0.000158414	16.1958
	7	rs9427220	T	A	0.02102	0.271	2.52e-06	0.004466	0.000174579	17.8488
	8	rs72806698	T	C	0.05347	0.0667	8.20918e-12	0.007823	0.000355957	36.3992
	9	rs10184428	A	C	0.02452	0.574	1.163e-09	0.004029	0.000294031	30.0649
	10	rs35021474	G	C	-0.04526	0.1996	7.72503e-19	0.005106	0.000654526	66.9501
	11	rs1731246	T	G	-0.01938	0.6856	2.59699e-06	0.004124	0.000161916	16.5539
	12	rs13390951	G	A	-0.01899	0.416	1.00201e-06	0.003883	0.000175221	17.9144
	13	rs55666706	C	T	-0.03152	0.1046	1.04299e-06	0.006454	0.000186102	19.0271
	14	rs62182899	T	C	-0.0208	0.3122	6.39293e-07	0.004177	0.000185803	18.9965
	15	rs77559470	T	G	0.02216	0.5357	7.02894e-09	0.003827	0.000244281	24.9768
	16	rs2048765	G	A	0.02185	0.3512	4.57299e-08	0.003996	0.00021757	22.245
	17	rs3774423	T	C	0.04208	0.1117	2.84512e-12	0.006024	0.000351394	35.9325
	18	rs4684242	C	G	0.02744	0.3543	6.13479e-12	0.00399	0.000344509	35.2282
	19	rs17622152	A	G	-0.01781	0.4654	3.80697e-06	0.003853	0.000157839	16.137
	20	rs12638862	G	A	-0.01996	0.6476	5.42101e-07	0.003983	0.000181842	18.5914
	21	rs67913572	A	G	0.02678	0.3238	8.64769e-11	0.004128	0.000314053	32.1129
	22	rs574794	T	A	0.03628	0.0792	2.62597e-07	0.007048	0.00019198	19.6281
	23	rs4462906	G	T	0.02899	0.291	5.77697e-09	0.004978	0.000346789	35.4614
	24	rs7613427	G	C	-0.02094	0.4253	1.22301e-07	0.003959	0.000214348	21.9156
	25	rs62250902	T	C	-0.02746	0.1591	2.25398e-07	0.005304	0.000201765	20.6288
	26	rs1077216	T	C	0.02612	0.1447	1.495e-06	0.005427	0.000168874	17.2654
	27	rs3774430	G	A	0.05119	0.0888	1.96698e-14	0.006689	0.00042406	43.3662
	28	rs67495732	G	A	0.04625	0.103	6.28203e-13	0.006429	0.00039526	40.4199
	29	rs10857147	T	A	0.04877	0.3014	1.77092e-27	0.004491	0.00100163	102.49
	30	rs6827254	G	C	-0.025	0.7615	5.81795e-08	0.00461	0.000227022	23.2117
	31	rs2028854	A	C	0.0181	0.5078	2.07702e-06	0.003814	0.000163765	16.743
	32	rs1177765	C	T	0.02317	0.5951	4.71998e-09	0.003957	0.000258714	26.4528
	33	rs1020992	A	T	-0.01812	0.6085	3.52298e-06	0.003907	0.000156437	15.9936
	34	rs79209537	G	A	-0.04213	0.0688	5.68604e-08	0.007761	0.000227428	23.2532
	35	rs112862634	C	G	0.01887	0.4881	1.591e-06	0.003932	0.000177938	18.1922
	36	rs79581935	T	A	-0.04876	0.0482	4.77496e-08	0.008931	0.000218147	22.3041
	37	rs6882960	A	T	-0.01896	0.3987	1.56801e-06	0.003948	0.000172363	17.6222
	38	rs4438975	T	C	0.02762	0.1231	1.97702e-06	0.005808	0.000164697	16.8383
	39	rs1105956	A	G	0.02409	0.4276	1.40699e-09	0.003979	0.00028408	29.0472
	40	rs77669664	T	C	0.0423	0.0537	8.49102e-07	0.008592	0.00018185	18.5923
	41	rs16896398	T	A	0.02795	0.346	1.01695e-11	0.004108	0.000353547	36.1527
	42	rs757694	A	C	-0.02253	0.1942	3.08702e-06	0.004829	0.000158865	16.2419
	43	rs2067087	C	G	0.02776	0.594	3.05422e-12	0.003979	0.00037169	38.0087
	44	rs6956598	T	C	0.01939	0.588	7.19698e-07	0.003913	0.000182163	18.6243
	45	rs73048354	T	C	0.02443	0.2431	9.45802e-08	0.004577	0.000219634	22.4562
	46	rs13249838	T	C	0.01906	0.4571	1.28e-06	0.003937	0.000180305	18.4342
	47	rs6418	G	A	-0.03049	0.2904	9.35837e-11	0.004707	0.000383138	39.1797
	48	rs6982625	A	G	0.03155	0.0996	3.94803e-06	0.006838	0.000178535	18.2533
	49	rs2285295	G	A	0.03204	0.1023	2.33502e-06	0.006785	0.000188548	19.2772
	50	rs28455046	C	T	0.02238	0.2857	1.28399e-07	0.004238	0.000204428	20.9011
	51	rs67892329	A	G	-0.01996	0.3949	3.36001e-07	0.003912	0.000190399	19.4665
	52	rs576680	A	C	0.01895	0.3598	2.12202e-06	0.003997	0.000165434	16.9136
	53	rs7023719	A	G	0.02953	0.904	4.76804e-06	0.006456	0.000151355	15.474
	54	rs1330853	A	T	0.02427	0.8102	6.09804e-07	0.004865	0.000181158	18.5215
	55	rs11191871	G	A	0.04018	0.0796	1.309e-08	0.007069	0.000236559	24.187
	56	rs180913	A	T	0.02133	0.453	5.79202e-08	0.003932	0.000225474	23.0534
	57	rs2244647	C	G	-0.02112	0.7395	1.21899e-06	0.004352	0.000171856	17.5703
	58	rs79780963	T	C	-0.02727	0.2619	2.29398e-09	0.004563	0.000287509	29.3979
	59	rs112913898	A	G	-0.02993	0.2505	6.04296e-10	0.004835	0.000336374	34.3961
	60	rs2254747	T	C	0.03503	0.919	5.51506e-07	0.006995	0.000182688	18.678
	61	rs11022734	G	A	0.01933	0.464	6.28594e-07	0.00388	0.000185856	19.0019
	62	rs1139011	T	C	-0.01896	0.5281	9.96208e-07	0.003875	0.000179173	18.3185
	63	rs4980389	A	G	0.02846	0.7756	4.032e-09	0.004838	0.000281942	28.8286
	64	rs6590811	T	C	0.02677	0.4467	5.38146e-12	0.003882	0.000354245	36.2241
	65	rs142444151	A	G	-0.02474	0.1676	1.80098e-06	0.005181	0.000170779	17.4602
	66	rs4910498	T	A	0.02332	0.3575	1.93201e-08	0.00415	0.000249825	25.5438
	67	rs4754701	T	G	-0.02421	0.5996	5.25896e-10	0.003898	0.000281433	28.7765
	68	rs685012	T	C	-0.02908	0.8665	7.04904e-07	0.005862	0.000195645	20.0029
	69	rs11065983	A	C	-0.03235	0.5903	3.83266e-13	0.004456	0.000506194	51.7699
	70	rs1045670	A	G	-0.02331	0.364	2.954e-08	0.004205	0.000251578	25.723
	71	rs4768656	G	A	-0.01949	0.5805	1.245e-06	0.004021	0.000185007	18.9151
	72	rs76598871	G	A	-0.03002	0.116	1.337e-06	0.006211	0.000184825	18.8965
	73	rs2339717	C	T	0.04835	0.646	1.32709e-32	0.004067	0.0010692	109.412
	74	rs232935	C	T	-0.02715	0.5547	3.98474e-11	0.004111	0.00036415	37.2374
	75	rs2701623	C	T	-0.02955	0.2372	3.91832e-11	0.004472	0.000315988	32.3108
	76	rs10774668	G	A	0.02695	0.5142	3.1369e-11	0.004058	0.000362858	37.1052
	77	rs117908583	T	C	0.02984	0.1029	3.56098e-06	0.006438	0.000164393	16.8072
	78	rs35443	C	G	-0.03619	0.2547	1.47911e-16	0.004383	0.000497241	50.8538
	79	rs34327	C	T	0.02153	0.5217	2.59998e-08	0.003867	0.000231334	23.6527
	80	rs184470659	A	T	0.02039	0.4042	7.81898e-07	0.004128	0.000200245	20.4733
	81	rs17369625	A	G	0.03096	0.1045	3.84698e-06	0.006703	0.000179396	18.3414
	82	rs1401982	A	G	0.0353	0.6184	4.43302e-19	0.003955	0.000588108	60.1524
	83	rs3759380	T	C	0.02638	0.4365	3.20501e-09	0.004456	0.00034234	35.0063
	84	rs7139170	C	A	0.02804	0.4925	1.9829e-12	0.003985	0.000393032	40.192
	85	rs10850064	T	C	-0.02563	0.6318	1.29199e-10	0.003987	0.000305626	31.251
	86	rs35504	A	G	-0.0236	0.2655	5.21003e-08	0.004335	0.000217225	22.2098
	87	rs57850142	A	G	-0.04478	0.0652	1.45499e-07	0.008517	0.000244436	24.9926
	88	rs17554326	G	A	-0.02992	0.1098	1.60702e-06	0.006236	0.000175002	17.892
	89	rs7182498	C	T	-0.04687	0.961	3.225e-06	0.01007	0.000164668	16.8352
	90	rs57783027	G	C	0.02854	0.1145	2.87899e-06	0.006098	0.00016517	16.8867
	91	rs12910301	G	A	-0.02258	0.2032	2.11802e-06	0.004762	0.000165101	16.8796
	92	rs17514846	A	C	0.0284	0.1441	1.78801e-07	0.00544	0.000198954	20.3414
	93	rs1451538	C	T	0.0397	0.9347	5.88098e-07	0.007947	0.000192396	19.6707
	94	rs7222009	A	G	0.02391	0.2592	1.942e-06	0.005024	0.000219546	22.4471
	95	rs2286525	A	G	0.02039	0.5558	1.224e-06	0.004203	0.000205287	20.989
	96	rs6504441	T	C	0.02064	0.3992	1.158e-07	0.003893	0.000204348	20.8929
	97	rs8098380	C	A	-0.02764	0.4424	3.287e-12	0.003968	0.000376915	38.5432
	98	rs117002915	G	A	0.02723	0.2224	2.216e-07	0.005256	0.000256458	26.2221
	99	rs58573889	G	A	0.02088	0.7406	1.99301e-06	0.004391	0.000167512	17.1261
	100	rs58190593	T	C	0.02567	0.341	1.17401e-09	0.004219	0.000296157	30.2824
	101	rs1407040	T	C	-0.02353	0.7247	3.79901e-08	0.004278	0.000220922	22.5878
	102	rs6031431	G	A	0.02443	0.3168	3.42302e-09	0.004134	0.000258351	26.4157
	103	rs5762862	A	G	0.02143	0.5734	2.88098e-08	0.003863	0.000224674	22.9716
	104	rs5759603	G	T	0.01861	0.5908	3.74697e-06	0.004023	0.000167455	17.1203
PP	1	rs880315	C	T	0.02362	0.6809	5.28896e-09	0.004047	0.000242438	24.7882
	2	rs1731249	A	T	-0.03002	0.2266	4.49159e-11	0.004557	0.000315875	32.2993
	3	rs6547607	C	T	-0.02144	0.2526	7.48893e-07	0.004333	0.000173567	17.7452
	4	rs629462	A	G	-0.0348	0.9175	3.32001e-07	0.006818	0.000183336	18.7443
	5	rs9825670	A	G	0.02164	0.7211	2.60699e-07	0.004202	0.00018836	19.258
	6	rs1589423	T	C	-0.02763	0.1117	3.43503e-06	0.005952	0.000151497	15.4885
	7	rs4462906	G	T	0.03239	0.291	4.60363e-11	0.00492	0.000432904	44.271
	8	rs6445838	A	G	0.01972	0.6378	7.57792e-07	0.003988	0.000179671	18.3694
	9	rs62250939	T	G	-0.03049	0.097	2.01702e-06	0.006416	0.000162856	16.65
	10	rs11725926	C	T	-0.0392	0.1771	2.36483e-15	0.004949	0.000447886	45.8039
	11	rs13131702	T	G	-0.02116	0.3195	2.24698e-07	0.004086	0.000194697	19.906
	12	rs10857147	T	A	0.02734	0.3014	7.28803e-10	0.004439	0.000314774	32.1866
	13	rs11723941	A	C	0.01979	0.5829	2.512e-06	0.004205	0.000190439	19.4706
	14	rs1428394	A	T	-0.02059	0.5283	8.02509e-08	0.003838	0.000211295	21.6033
	15	rs6900506	C	G	-0.01798	0.4677	2.90402e-06	0.003844	0.000160966	16.4567
	16	rs2254303	A	G	-0.01937	0.6491	9.12305e-07	0.003945	0.000170917	17.4743
	17	rs7791503	C	T	-0.02606	0.7507	2.13501e-08	0.004653	0.000254195	25.9907
	18	rs11762730	C	A	-0.02717	0.821	7.70903e-08	0.005057	0.000216973	22.184
	19	rs12538229	T	C	-0.02289	0.3493	1.00099e-08	0.003994	0.000238178	24.3526
	20	rs7796633	A	C	0.02223	0.1984	2.78702e-06	0.004745	0.000157184	16.07
	21	rs12705389	T	C	0.03474	0.1096	1.19699e-08	0.006094	0.000235551	24.084
	22	rs9649862	T	C	0.01794	0.5307	4.42996e-06	0.003909	0.000160315	16.3902
	23	rs57301765	A	G	0.02889	0.351	5.40754e-13	0.004004	0.000380257	38.885
	24	rs28477982	A	C	-0.0207	0.3581	1.62002e-07	0.003952	0.000196989	20.1404
	25	rs13271796	C	A	-0.01882	0.3181	3.16097e-06	0.004038	0.000153657	15.7094
	26	rs75549213	G	A	-0.02541	0.164	7.49204e-07	0.005136	0.000177047	18.1012
	27	rs7859905	A	T	0.02683	0.1937	1.77701e-08	0.004764	0.000224852	22.9898
	28	rs10115790	A	G	-0.03849	0.0585	2.36597e-06	0.008156	0.000163193	16.6845
	29	rs79780963	T	C	-0.03412	0.2619	3.91832e-14	0.00451	0.000450089	46.0293
	30	rs2244647	C	G	-0.02123	0.7395	7.97003e-07	0.004301	0.00017365	17.7538
	31	rs12569598	C	T	-0.02286	0.2468	2.00798e-07	0.004398	0.000194284	19.8638
	32	rs112913898	A	G	-0.04013	0.2505	4.60151e-17	0.004779	0.000604711	61.8515
	33	rs2289125	C	A	0.02881	0.5124	4.50713e-12	0.004163	0.000414753	42.414
	34	rs1813212	G	A	-0.02416	0.5623	3.05302e-09	0.004075	0.000287322	29.3788
	35	rs76989783	T	C	-0.03515	0.0718	1.79201e-06	0.00736	0.000164682	16.8368
	36	rs11065983	A	C	-0.021	0.5903	1.865e-06	0.004404	0.000213308	21.8092
	37	rs7956593	T	C	-0.02181	0.236	1.04901e-06	0.004468	0.000171533	17.5372
	38	rs1401982	A	G	0.03094	0.6184	2.5229e-15	0.00391	0.000451802	46.2046
	39	rs3858704	G	A	0.02066	0.6775	2.72898e-07	0.004018	0.000186522	19.07
	40	rs4842318	T	C	-0.02157	0.3043	1.92899e-07	0.004144	0.000196995	20.1409
	41	rs11622196	T	C	0.02239	0.527	2.32402e-07	0.00433	0.000249925	25.554
	42	rs164749	G	T	0.0187	0.4735	7.21207e-07	0.003773	0.000174354	17.8257
	43	rs113343432	A	G	0.02133	0.4458	5.35303e-07	0.004254	0.000224811	22.9856
	44	rs72794179	C	G	-0.02165	0.2364	1.47401e-06	0.004496	0.000169223	17.3011
	45	rs2589131	G	A	-0.05894	0.9713	2.65901e-06	0.01255	0.00019368	19.802
	46	rs8073894	C	T	-0.02012	0.7356	3.79997e-06	0.004353	0.000157467	16.099
	47	rs4940643	A	G	-0.04263	0.0429	4.80397e-06	0.009321	0.000149237	15.2574
	48	rs55678414	G	T	0.03061	0.2623	1.20504e-12	0.004308	0.000362606	37.0794
	49	rs8111869	C	T	0.02866	0.1528	1.18801e-06	0.0059	0.000212663	21.7432
	50	rs1109605	C	T	0.02242	0.3474	1.47001e-08	0.003957	0.000227918	23.3033
	51	rs1893600	G	A	0.02227	0.6548	5.75201e-07	0.004454	0.000224207	22.9238
	52	rs2238787	A	G	0.02325	0.1966	1.36301e-06	0.004814	0.000170762	17.4584
Systolic blood pressure	1	rs10184428	A	C	0.02661	0.574	2.80479e-11	0.003998	0.000346291	47.3187
	2	rs10185395	T	G	0.02078	0.5602	4.95496e-08	0.00381	0.000212774	29.0705
	3	rs1078967	T	C	0.02644	0.1517	5.01499e-07	0.00526	0.000179924	24.5814
	4	rs10850064	T	C	-0.02482	0.6318	3.503e-10	0.003956	0.000286614	39.1618
	5	rs10857147	T	A	0.04658	0.3014	1.42889e-25	0.004456	0.000913694	124.922
	6	rs11022733	A	C	0.01839	0.464	1.76799e-06	0.003849	0.000168219	22.9821
	7	rs1105956	A	G	0.01979	0.4276	5.38704e-07	0.003948	0.000191716	26.1929
	8	rs11065983	A	C	-0.03269	0.5903	1.43384e-13	0.004421	0.000516891	70.6422
	9	rs112913898	A	G	-0.03919	0.2505	3.1232e-16	0.004798	0.000576713	78.8228
	10	rs11672862	T	C	0.02259	0.3416	7.16407e-08	0.004193	0.000229546	31.3625
	11	rs117002915	G	A	0.02653	0.2224	3.64099e-07	0.005215	0.000243442	33.2615
	12	rs11762730	C	A	-0.02768	0.821	4.97794e-08	0.005077	0.000225195	30.7679
	13	rs1177765	C	T	0.02293	0.5951	5.21795e-09	0.003927	0.000253382	34.62
	14	rs117908583	T	C	0.03282	0.1029	2.78099e-07	0.006388	0.000198867	27.1701
	15	rs12040903	A	G	0.0218	0.4987	3.173e-08	0.003941	0.000237618	32.4657
	16	rs12317902	G	A	0.01903	0.4216	1.34999e-06	0.003939	0.000176619	24.1298
	17	rs12459507	C	A	0.02193	0.2704	2.82599e-07	0.00427	0.000189757	25.9252
	18	rs12638862	G	A	-0.01908	0.6476	1.38401e-06	0.003952	0.000166161	22.7009
	19	rs12827748	C	T	-0.02107	0.3057	8.90902e-07	0.004287	0.000188452	25.7469
	20	rs138580176	A	C	-0.02273	0.2899	4.37804e-06	0.00495	0.000212714	29.0623
	21	rs1401982	A	G	0.0395	0.6184	8.07049e-24	0.003925	0.00073638	100.661
	22	rs1451538	C	T	0.04382	0.9347	2.76001e-08	0.007887	0.000234401	32.026
	23	rs16896398	T	A	0.02913	0.346	8.87973e-13	0.004076	0.00038403	52.4775
	24	rs17116149	A	G	0.03635	0.082	8.50002e-07	0.007383	0.000198928	27.1783
	25	rs1731246	T	G	-0.01986	0.6856	1.217e-06	0.004092	0.000170036	23.2304
	26	rs1731249	A	T	-0.04372	0.2266	1.22914e-21	0.004576	0.000669968	91.577
	27	rs17514846	A	C	0.02987	0.1441	3.14797e-08	0.005398	0.000220083	30.0694
	28	rs2072133	C	T	-0.01883	0.3497	2.12202e-06	0.003972	0.000161265	22.0319
	29	rs2240193	A	C	-0.02144	0.3555	6.697e-08	0.003972	0.000210641	28.7789
	30	rs2244647	C	G	-0.0246	0.7395	1.228e-08	0.004319	0.000233156	31.8558
	31	rs2274224	C	G	-0.01946	0.4521	3.70502e-07	0.003829	0.000187608	25.6315
	32	rs2286525	A	G	0.02002	0.5558	1.59302e-06	0.004171	0.000197904	27.0385
	33	rs2289123	T	G	0.02132	0.5045	4.05397e-07	0.004208	0.000227253	31.0491
	34	rs232935	C	T	-0.02624	0.5547	1.253e-10	0.004079	0.000340148	46.4791
	35	rs2701623	C	T	-0.02821	0.2372	2.06201e-10	0.004438	0.000287979	39.3485
	36	rs28455046	C	T	0.02145	0.2857	3.37101e-07	0.004205	0.000187791	25.6565
	37	rs28704143	G	T	-0.02209	0.3123	2.35201e-06	0.00468	0.000209601	28.6368
	38	rs2876345	G	C	-0.02101	0.4274	1.16001e-06	0.00432	0.000216057	29.5191
	39	rs3097240	A	G	0.01942	0.4544	3.79603e-06	0.004202	0.000187	25.5484
	40	rs3135726	C	G	-0.01791	0.5088	4.35201e-06	0.003898	0.000160334	21.9047
	41	rs34325	C	T	0.01916	0.5155	5.44703e-07	0.003824	0.000183376	25.0533
	42	rs35213055	T	C	-0.02766	0.149	3.23996e-06	0.005943	0.000194022	26.5079
	43	rs35443	C	G	-0.03405	0.2547	4.92833e-15	0.004349	0.000440174	60.1529
	44	rs35504	A	G	-0.02505	0.2655	5.74698e-09	0.004301	0.000244738	33.4387
	45	rs360140	A	C	0.02157	0.6662	8.19294e-08	0.004022	0.000206929	28.2717
	46	rs3759380	T	C	0.02433	0.4365	3.73499e-08	0.004421	0.000291201	39.7887
	47	rs3774423	T	C	0.03954	0.1117	3.71621e-11	0.005977	0.000310253	42.3928
	48	rs3774430	G	A	0.04581	0.0888	5.14754e-12	0.006638	0.000339607	46.4051
	49	rs3787192	G	T	0.01876	0.5876	1.86698e-06	0.003934	0.000170567	23.303
	50	rs3790604	A	C	0.03042	0.2974	1.34307e-12	0.00429	0.000386721	52.8453
	51	rs3858704	G	A	0.04378	0.6775	1.95119e-27	0.004034	0.000837569	114.505
	52	rs4462906	G	T	0.03521	0.291	1.01601e-12	0.00494	0.000511566	69.9141
	53	rs4684242	C	G	0.02556	0.3543	1.07701e-10	0.003959	0.000298919	40.8437
	54	rs4722675	G	A	0.02571	0.6138	8.5487e-11	0.003962	0.000313381	42.8204
	55	rs4723350	T	C	0.02046	0.2967	9.03608e-07	0.004166	0.000174703	23.868
	56	rs55916993	C	T	-0.02972	0.0987	3.31101e-06	0.006391	0.00015715	21.4696
	57	rs56388530	T	C	0.02225	0.6438	2.51102e-07	0.004315	0.000227057	31.0224
	58	rs569550	G	T	0.02693	0.7746	1.56498e-08	0.004762	0.000253241	34.6007
	59	rs57227125	C	T	-0.022	0.7425	9.86007e-07	0.004494	0.000185076	25.2854
	60	rs5762861	G	T	0.01878	0.5734	9.59599e-07	0.003832	0.000172544	23.5731
	61	rs57850142	A	G	-0.04326	0.0652	3.05401e-07	0.008449	0.000228123	31.168
	62	rs58573889	G	A	0.02203	0.7406	4.27504e-07	0.004357	0.000186472	25.4762
	63	rs600453	G	A	-0.02544	0.5176	4.15796e-09	0.004328	0.000323196	44.1619
	64	rs6031431	G	A	0.02443	0.3168	2.61198e-09	0.004103	0.000258351	35.2991
	65	rs62182899	T	C	-0.01913	0.3122	3.94503e-06	0.004145	0.000157165	21.4716
	66	rs62250902	T	C	-0.0278	0.1591	1.28499e-07	0.005264	0.000206792	28.253
	67	rs62525059	A	G	-0.02741	0.3642	3.72735e-12	0.003945	0.000347943	47.5446
	68	rs629462	A	G	-0.04189	0.9175	9.27299e-10	0.006844	0.000265651	36.2967
	69	rs6445838	A	G	0.01959	0.6378	9.91106e-07	0.004004	0.000177309	24.2242
	70	rs6504441	T	C	0.01979	0.3992	3.03501e-07	0.003863	0.000187863	25.6664
	71	rs6590811	T	C	0.02634	0.4467	7.95976e-12	0.003852	0.000342956	46.8628
	72	rs6745266	A	G	0.02188	0.3379	1.646e-07	0.004179	0.000214208	29.2665
	73	rs67495732	G	A	0.04161	0.103	6.95505e-11	0.00638	0.00031993	43.7155
	74	rs67892329	A	G	-0.01954	0.3949	4.80198e-07	0.003882	0.000182471	24.9295
	75	rs67913572	A	G	0.02471	0.3238	1.60901e-09	0.004096	0.000267379	36.533
	76	rs685012	T	C	-0.02831	0.8665	1.137e-06	0.005817	0.000185421	25.3327
	77	rs7139170	C	A	0.02662	0.4925	1.66994e-11	0.003954	0.000354232	48.4042
	78	rs7182498	C	T	-0.04644	0.961	3.33403e-06	0.009989	0.00016166	22.0858
	79	rs72682814	C	T	0.03338	0.0781	4.46098e-06	0.007275	0.000160449	21.9204
	80	rs72806698	T	C	0.04082	0.0667	1.464e-07	0.007764	0.000207455	28.3436
	81	rs73314788	G	A	0.02977	0.0955	3.65199e-06	0.00643	0.000153109	20.9174
	82	rs7411886	G	T	-0.02124	0.307	2.46201e-06	0.004509	0.00019196	26.2262
	83	rs74850266	T	C	-0.03217	0.1034	2.89501e-07	0.006271	0.00019189	26.2166
	84	rs760077	T	A	-0.02485	0.8328	1.275e-06	0.005131	0.000171973	23.495
	85	rs76598871	G	A	-0.03284	0.116	9.87893e-08	0.006162	0.00022118	30.2193
	86	rs7667370	T	G	-0.02314	0.7644	4.91202e-07	0.0046	0.000192865	26.3498
	87	rs7796633	A	C	0.02218	0.1984	3.225e-06	0.004763	0.000156478	21.3777
	88	rs78510690	T	C	-0.04091	0.0492	4.023e-06	0.008874	0.000156583	21.392
	89	rs7859905	A	T	0.02558	0.1937	8.82592e-08	0.004782	0.000204389	27.9246
	90	rs79209537	G	A	-0.03815	0.0688	7.27998e-07	0.007702	0.000186488	25.4784
	91	rs79581935	T	A	-0.04981	0.0482	1.91298e-08	0.008863	0.000227644	31.1025
	92	rs8024439	A	G	-0.01841	0.3825	3.71398e-06	0.003979	0.000160105	21.8734
	93	rs8073894	C	T	-0.02044	0.7356	2.91702e-06	0.00437	0.000162516	22.2027
	94	rs8098380	C	A	-0.02591	0.4424	4.75554e-11	0.003938	0.000331209	45.2572
	95	rs880315	C	T	0.03499	0.6809	7.08109e-18	0.004063	0.00053202	72.711
	96	rs886479	C	A	0.02512	0.6148	1.274e-10	0.003906	0.000298875	40.8376
	97	rs9594460	A	C	-0.01833	0.3731	4.58997e-06	0.003999	0.000157173	21.4728
Body mass index	1	rs10012479	G	T	0.01975	0.2955	4.94003e-07	0.003927	0.000162406	16.604
	2	rs10037781	T	C	0.01773	0.4934	5.633e-07	0.003543	0.000157149	16.0665
	3	rs10041789	A	G	-0.01797	0.5733	5.34503e-07	0.003585	0.00015799	16.1525
	4	rs10062657	A	C	-0.03827	0.5947	5.68853e-23	0.003878	0.000706027	72.2218
	5	rs10111048	A	G	-0.02972	0.1253	7.16292e-08	0.005517	0.000193614	19.7953
	6	rs10146989	A	G	0.01911	0.381	6.74e-07	0.003846	0.000172253	17.6109
	7	rs10197655	A	G	-0.02306	0.5989	2.15402e-10	0.003632	0.000255479	26.122
	8	rs10208649	C	T	-0.1092	0.0132	6.47292e-11	0.01671	0.000310655	31.7653
	9	rs1035491	G	A	-0.02617	0.2417	2.67602e-09	0.004398	0.000251047	25.6687
	10	rs10423846	T	C	-0.03698	0.4169	7.25103e-25	0.003591	0.000664873	68.0092
	11	rs1045806	A	G	-0.02417	0.1828	1.30801e-07	0.00458	0.000174537	17.8445
	12	rs10504374	C	T	-0.0227	0.399	2.13698e-09	0.003792	0.000247132	25.2683
	13	rs1064213	A	G	0.02122	0.2725	9.24209e-08	0.003973	0.000178534	18.2532
	14	rs10734063	C	T	-0.01934	0.674	2.60597e-06	0.004114	0.000164369	16.8047
	15	rs10754220	A	G	-0.02492	0.178	2.86003e-07	0.004856	0.000181726	18.5796
	16	rs10795945	C	T	0.02157	0.5566	1.37899e-09	0.00356	0.000229651	23.4806
	17	rs10811901	A	G	0.02265	0.767	7.57408e-08	0.004212	0.000183366	18.7472
	18	rs10820904	A	C	-0.02153	0.2394	9.94489e-07	0.0044	0.00016881	17.2589
	19	rs10823149	T	G	-0.01892	0.307	1.935e-06	0.003974	0.000152315	15.5722
	20	rs10868215	C	T	-0.01957	0.3217	2.47201e-07	0.003793	0.000167142	17.0882
	21	rs10879242	A	T	-0.01692	0.3813	4.40301e-06	0.003686	0.000135076	13.8095
	22	rs10922899	C	T	0.0168	0.4451	2.44602e-06	0.003565	0.000139419	14.2535
	23	rs10947826	A	G	-0.01861	0.2884	1.93201e-06	0.003909	0.000142152	14.533
	24	rs10953765	A	G	-0.01712	0.5006	1.99301e-06	0.0036	0.000146547	14.9824
	25	rs10964719	T	C	-0.0174	0.4796	1.16899e-06	0.003579	0.000151128	15.4508
	26	rs10984255	T	C	-0.0183	0.4987	1.226e-06	0.003772	0.000167444	17.1191
	27	rs11024035	G	A	0.01933	0.5342	1.15499e-06	0.003975	0.00018595	19.0116
	28	rs11030100	T	G	-0.03831	0.4075	2.51478e-26	0.003609	0.000708713	72.4967
	29	rs11059650	T	C	-0.02354	0.3126	2.063e-07	0.004533	0.000238145	24.3492
	30	rs11078399	G	A	0.03303	0.0843	3.51196e-07	0.006484	0.000168433	17.2203
	31	rs11079806	A	G	0.02321	0.1676	9.39507e-07	0.004734	0.000150309	15.3671
	32	rs11130319	T	A	0.02268	0.5346	2.266e-10	0.003577	0.00025596	26.1711
	33	rs11130849	T	G	0.01891	0.2753	2.89201e-06	0.004043	0.000142685	14.5875
	34	rs11133496	C	T	0.01657	0.397	4.84395e-06	0.003625	0.000131457	13.4394
	35	rs11155689	C	T	0.0191	0.7319	2.40497e-06	0.00405	0.000143168	14.6368
	36	rs11159347	T	C	0.02165	0.7787	4.45102e-07	0.004288	0.000161546	16.5161
	37	rs11217091	C	T	0.02734	0.1041	2.50501e-06	0.005808	0.000139424	14.254
	38	rs11248533	T	G	-0.01928	0.3532	2.02801e-07	0.00371	0.000169838	17.364
	39	rs112500593	G	T	0.0361	0.0632	7.52402e-07	0.007298	0.000154315	15.7767
	40	rs112525110	T	C	-0.02155	0.1984	1.63599e-06	0.004496	0.000147715	15.1018
	41	rs115231984	A	G	-0.02243	0.179	2.121e-06	0.00473	0.000147872	15.1178
	42	rs11525583	A	G	-0.02045	0.6291	2.90603e-08	0.003687	0.000195161	19.9535
	43	rs115426864	T	C	0.04011	0.0601	4.11699e-07	0.007921	0.000181757	18.5828
	44	rs11602339	T	C	0.02399	0.3138	8.14198e-10	0.003907	0.000247853	25.3421
	45	rs11642015	T	C	0.07922	0.2058	4.91134e-72	0.004414	0.00205152	210.139
	46	rs11660858	G	T	0.02238	0.7868	2.718e-07	0.004353	0.000168036	17.1797
	47	rs11696022	T	C	-0.01777	0.4334	1.17601e-06	0.003657	0.000155085	15.8554
	48	rs11780890	G	A	0.02547	0.1287	3.86803e-06	0.005515	0.00014549	14.8743
	49	rs11786721	C	T	-0.02214	0.4583	8.41008e-08	0.004131	0.000243385	24.8851
	50	rs11814908	C	G	0.02892	0.0954	2.357e-06	0.006127	0.000144355	14.7582
	51	rs118182050	A	G	0.02682	0.145	4.11396e-07	0.005297	0.000178354	18.2347
	52	rs1187361	A	G	0.01917	0.6364	3.10899e-07	0.003746	0.00017007	17.3877
	53	rs11970834	T	C	0.02795	0.1184	1.91999e-06	0.005869	0.000163086	16.6735
	54	rs1229984	C	T	0.02591	0.2239	1.137e-07	0.004886	0.000233312	23.8549
	55	rs12336884	C	A	0.02252	0.1858	1.38899e-06	0.004666	0.000153442	15.6874
	56	rs12377813	A	G	-0.01927	0.2538	2.42097e-06	0.004086	0.00014065	14.3794
	57	rs12445430	T	C	0.02193	0.3537	8.95695e-08	0.004101	0.000219875	22.4808
	58	rs12454204	T	G	0.01862	0.2866	2.11402e-06	0.003927	0.000141775	14.4944
	59	rs12454712	C	T	0.0185	0.5179	4.79402e-07	0.003676	0.000170906	17.4731
	60	rs12569457	T	C	0.02437	0.1932	6.74994e-08	0.004516	0.000185146	18.9293
	61	rs12597682	A	C	-0.03034	0.178	6.79673e-11	0.004649	0.000269372	27.5429
	62	rs12605648	A	G	0.02287	0.1784	1.078e-06	0.004688	0.000153327	15.6756
	63	rs12613488	T	G	-0.02083	0.7006	1.80801e-07	0.003993	0.000182025	18.6101
	64	rs12617004	C	G	0.02042	0.3918	2.50398e-08	0.003663	0.000198725	20.3179
	65	rs12660847	A	G	0.03895	0.0603	3.44802e-07	0.007642	0.00017193	17.5779
	66	rs12677384	G	A	0.02153	0.2242	6.99794e-07	0.004339	0.000161251	16.4859
	67	rs12798270	A	G	-0.03264	0.0739	3.86901e-06	0.007066	0.000145825	14.9086
	68	rs12923251	A	G	0.0256	0.1756	1.902e-06	0.005375	0.000189746	19.3997
	69	rs12957045	G	T	-0.02075	0.3379	5.65497e-08	0.003822	0.000192654	19.6971
	70	rs1381114	C	T	0.02084	0.2841	1.29999e-07	0.003948	0.000176664	18.062
	71	rs139913	A	T	-0.02594	0.4785	2.45076e-13	0.003543	0.00033582	34.3394
	72	rs1415701	A	G	-0.0173	0.4657	1.09999e-06	0.003551	0.000148941	15.2271
	73	rs1422876	T	C	-0.01709	0.4563	1.71799e-06	0.003572	0.000144919	14.8159
	74	rs143499	C	T	-0.02059	0.7628	1.18201e-06	0.004238	0.000153415	15.6846
	75	rs143665886	C	T	0.02094	0.4123	2.11402e-07	0.004035	0.000212497	21.7263
	76	rs1518170	C	T	-0.02136	0.6858	2.37099e-08	0.003827	0.000196624	20.103
	77	rs1528198	T	C	-0.01875	0.2649	4.95701e-06	0.004105	0.000136918	13.9978
	78	rs1568079	A	T	-0.0251	0.3558	1.28914e-11	0.003708	0.000288805	29.5304
	79	rs16937956	G	A	-0.02051	0.5639	9.65206e-09	0.003575	0.000206895	21.1534
	80	rs16966947	C	T	-0.01721	0.5512	4.20397e-06	0.003741	0.000146539	14.9816
	81	rs16978956	G	A	0.02649	0.1884	6.58203e-09	0.004567	0.000214594	21.9407
	82	rs17813081	A	G	0.02199	0.2326	1.75299e-07	0.00421	0.000172628	17.6493
	83	rs1797232	A	T	-0.01838	0.4898	5.47999e-07	0.003669	0.000168842	17.2621
	84	rs1799923	G	A	0.02025	0.7126	2.24502e-07	0.003912	0.000167963	17.1722
	85	rs1800625	G	A	-0.03755	0.094	7.44492e-10	0.006099	0.000240163	24.5556
	86	rs1806153	T	G	-0.02149	0.4775	6.99005e-08	0.003985	0.000230442	23.5615
	87	rs1832886	A	G	0.03007	0.7838	4.62594e-11	0.004567	0.000306449	31.3351
	88	rs1835009	T	C	-0.01805	0.4134	5.65301e-07	0.003609	0.000158014	16.155
	89	rs1846974	A	G	0.02653	0.4891	1.24509e-13	0.00358	0.000351753	35.9692
	90	rs1859714	T	C	-0.02465	0.8277	9.23889e-07	0.005024	0.000173309	17.7189
	91	rs1864402	G	T	-0.01747	0.5868	1.26299e-06	0.003605	0.000148002	15.1311
	92	rs1907240	A	G	-0.0259	0.6975	1.83021e-11	0.003855	0.000283073	28.9442
	93	rs1943161	G	A	0.01823	0.4793	1.02799e-06	0.003731	0.000165882	16.9594
	94	rs196756	G	A	0.01762	0.3744	1.59199e-06	0.003672	0.000145437	14.8689
	95	rs1982963	A	G	-0.02542	0.8227	5.00403e-08	0.004664	0.000188509	19.2732
	96	rs1996023	G	T	-0.032	0.7112	4.42283e-16	0.003937	0.000420648	43.0172
	97	rs2022785	G	A	-0.01853	0.334	9.04191e-07	0.003774	0.000152757	15.6174
	98	rs2058625	T	A	-0.02521	0.2801	8.81191e-10	0.004113	0.000256307	26.2067
	99	rs2070831	A	G	-0.02202	0.2608	1.239e-06	0.004541	0.000186954	19.1142
	100	rs2076463	G	A	-0.02349	0.2637	5.01303e-08	0.004309	0.00021427	21.9076
	101	rs2081338	G	A	0.01723	0.633	4.05303e-06	0.003738	0.000137934	14.1017
	102	rs2172699	A	G	0.02854	0.1204	3.26896e-07	0.005588	0.000172524	17.6386
	103	rs2192939	A	G	-0.01887	0.652	4.38803e-07	0.003736	0.000161585	16.52
	104	rs2206271	A	T	0.03064	0.3501	3.21736e-16	0.003752	0.000427215	43.689
	105	rs2223621	C	T	0.03145	0.5016	7.10232e-16	0.003897	0.000494546	50.578
	106	rs2244458	C	T	0.02159	0.6825	7.48704e-08	0.004013	0.000202014	20.6543
	107	rs2247627	A	G	0.01928	0.4501	6.69006e-08	0.00357	0.000184008	18.8129
	108	rs2275731	A	G	0.01736	0.3679	2.30999e-06	0.003675	0.000140167	14.33
	109	rs2277339	G	T	-0.02184	0.2044	6.78e-07	0.004396	0.000155135	15.8606
	110	rs2306593	T	C	-0.01762	0.5351	3.26498e-06	0.003786	0.000154467	15.7922
	111	rs2359768	G	A	0.02303	0.2057	1.555e-07	0.004389	0.000173315	17.7195
	112	rs2390669	C	A	0.02549	0.2416	6.00703e-10	0.004117	0.000238103	24.3449
	113	rs2392907	T	C	-0.02228	0.1751	2.28602e-06	0.004713	0.0001434	14.6605
	114	rs2487516	G	A	-0.02405	0.7784	2.02199e-06	0.005061	0.000199541	20.4014
	115	rs2495707	G	A	-0.0247	0.4477	6.20998e-09	0.00425	0.000301707	30.8501
	116	rs2540034	T	C	0.02823	0.3238	3.48498e-11	0.004261	0.000348983	35.6858
	117	rs2574704	C	T	0.01907	0.6498	3.04902e-07	0.003725	0.000165511	16.9215
	118	rs2593235	A	G	-0.01911	0.3935	1.70098e-07	0.003653	0.000174312	17.8214
	119	rs2601883	C	G	0.02364	0.1706	5.433e-07	0.004718	0.00015815	16.1688
	120	rs2601885	T	C	0.02107	0.2058	1.63399e-06	0.004396	0.000145122	14.8367
	121	rs261240	T	C	-0.02312	0.669	1.48501e-09	0.003824	0.000236734	24.2049
	122	rs28396273	A	T	0.0447	0.1356	5.65979e-17	0.005339	0.000468403	47.903
	123	rs2867104	G	A	-0.02303	0.2883	7.19598e-09	0.00398	0.00021765	22.2533
	124	rs28710057	G	A	0.02589	0.1749	1.789e-07	0.004959	0.00019346	19.7795
	125	rs2880034	A	G	0.01989	0.5992	1.567e-06	0.004141	0.00019002	19.4277
	126	rs28857569	C	T	0.02374	0.3142	1.62798e-09	0.003936	0.000242882	24.8337
	127	rs28895235	A	T	-0.03143	0.3887	7.10068e-15	0.004038	0.000469448	48.01
	128	rs2971677	A	C	-0.01842	0.297	2.21799e-06	0.003892	0.000141684	14.4851
	129	rs3205718	T	C	0.02051	0.2864	1.69801e-07	0.003922	0.000171945	17.5794
	130	rs329120	T	C	-0.01891	0.3716	2.50801e-07	0.003667	0.000167003	17.0741
	131	rs34118828	A	G	-0.01878	0.3618	1.16201e-06	0.003862	0.000162872	16.6517
	132	rs34304726	C	T	-0.01794	0.2911	4.559e-06	0.003913	0.000132832	13.58
	133	rs35209357	G	C	-0.02135	0.3411	4.11301e-07	0.004217	0.000204893	20.9487
	134	rs35261542	A	C	-0.04102	0.4276	9.91745e-29	0.003688	0.00082368	84.2668
	135	rs35560038	T	A	-0.05502	0.6113	6.53431e-50	0.003704	0.0014386	147.267
	136	rs3737801	G	C	-0.02358	0.2522	1.273e-07	0.004463	0.000209724	21.4427
	137	rs3740502	G	C	0.01988	0.3922	1.279e-07	0.003763	0.000188422	19.2643
	138	rs3741368	A	G	-0.02	0.232	3.27401e-06	0.004299	0.000142541	14.5727
	139	rs3749602	T	C	-0.02153	0.1836	4.53503e-06	0.004696	0.000138961	14.2067
	140	rs3751620	T	G	-0.02022	0.2045	4.27199e-06	0.004397	0.000133023	13.5995
	141	rs3932549	C	A	0.02437	0.6873	2.09701e-08	0.004348	0.000255279	26.1015
	142	rs41269357	C	T	0.03289	0.0666	4.48405e-06	0.00717	0.000134493	13.7499
	143	rs4350011	T	G	0.02094	0.4399	3.00497e-07	0.004088	0.000216074	22.0921
	144	rs4357030	T	C	0.02236	0.5296	1.639e-08	0.003961	0.000249109	25.4705
	145	rs4366055	C	A	-0.01983	0.4889	2.23301e-08	0.003545	0.000196518	20.0922
	146	rs4409766	C	T	0.02504	0.2829	2.15601e-10	0.003944	0.000254397	26.0113
	147	rs4468381	T	C	-0.01997	0.3343	1.26e-07	0.00378	0.000177501	18.1476
	148	rs4551402	A	G	-0.02252	0.2412	4.548e-07	0.004464	0.00018564	18.9798
	149	rs4660545	T	C	0.01988	0.4553	1.494e-06	0.004131	0.000196028	20.0421
	150	rs4686392	G	A	-0.03289	0.3367	1.8681e-18	0.003753	0.000483182	49.4152
	151	rs4699733	C	G	-0.0289	0.9124	4.33501e-06	0.006291	0.00013351	13.6494
	152	rs4718958	A	G	-0.01656	0.4391	3.708e-06	0.003579	0.000135083	13.8101
	153	rs4788694	G	C	-0.02015	0.6739	2.857e-07	0.003926	0.000178454	18.245
	154	rs4790981	G	A	0.02298	0.7124	7.69006e-09	0.003979	0.000216393	22.1247
	155	rs4811309	A	G	-0.02051	0.3631	3.47696e-08	0.003718	0.000194562	19.8922
	156	rs487060	T	C	0.02017	0.2848	3.30902e-07	0.003951	0.000165733	16.9442
	157	rs4889898	A	C	-0.01831	0.3126	1.73301e-06	0.003828	0.00014408	14.7302
	158	rs491055	G	A	-0.02158	0.6309	6.77205e-09	0.003723	0.000216889	22.1754
	159	rs4919539	T	C	-0.01692	0.466	2.986e-06	0.003621	0.000142481	14.5667
	160	rs4923559	G	T	0.01697	0.4484	4.13904e-06	0.003686	0.000142457	14.5642
	161	rs4945941	A	T	0.01969	0.3039	3.34703e-07	0.00386	0.00016403	16.7701
	162	rs4947019	G	C	-0.01862	0.2927	1.98701e-06	0.003915	0.000143554	14.6764
	163	rs4953620	C	T	0.01858	0.5086	2.88902e-07	0.003621	0.000172557	17.642
	164	rs4959087	A	G	-0.03734	0.1005	4.63202e-10	0.005992	0.000252084	25.7748
	165	rs4961738	A	G	-0.01748	0.5874	3.08802e-06	0.003748	0.000148107	15.1419
	166	rs4971711	C	T	-0.02034	0.5901	1.68298e-08	0.003606	0.000200141	20.4627
	167	rs4971722	G	T	-0.01706	0.346	4.78696e-06	0.003731	0.000131717	13.466
	168	rs5015933	C	T	-0.0223	0.5401	3.65502e-10	0.003558	0.000247046	25.2595
	169	rs5219	C	T	0.01847	0.6316	4.87899e-07	0.003671	0.000158754	16.2306
	170	rs55895126	A	T	0.02716	0.1451	1.57398e-06	0.005656	0.000183009	18.7108
	171	rs55934576	C	T	-0.02424	0.2898	2.21998e-08	0.004333	0.000241866	24.7297
	172	rs56083993	T	C	-0.02247	0.2016	3.93296e-07	0.004431	0.000162535	16.6172
	173	rs56784286	T	C	-0.01991	0.3216	7.47601e-07	0.004024	0.000172971	17.6844
	174	rs56826297	G	A	0.01704	0.4782	1.79602e-06	0.003569	0.000144905	14.8145
	175	rs58351654	A	T	0.02884	0.0872	4.74898e-06	0.006302	0.000132408	13.5366
	176	rs6045400	G	A	0.01811	0.3874	8.04804e-07	0.00367	0.000155669	15.9152
	177	rs60808706	A	G	0.04596	0.3929	5.30152e-36	0.003669	0.0010077	103.112
	178	rs6125942	T	C	0.01833	0.4014	4.53002e-07	0.003634	0.000161462	16.5074
	179	rs62034325	G	A	0.03452	0.1272	1.69801e-10	0.005405	0.00026459	27.0538
	180	rs6235	G	C	0.02081	0.22	1.17401e-06	0.004281	0.000148625	15.1948
	181	rs62384972	C	T	0.01739	0.5517	2.33502e-06	0.003683	0.000149589	15.2935
	182	rs633715	C	T	0.04774	0.2254	2.71706e-29	0.004249	0.000795841	81.4164
	183	rs6433857	T	C	-0.02054	0.3148	2.20699e-07	0.003964	0.000182005	18.6081
	184	rs6501344	T	C	-0.02085	0.2969	4.02903e-07	0.004115	0.000181497	18.5562
	185	rs6567160	C	T	0.051	0.2162	1.52405e-32	0.004293	0.000881518	90.1892
	186	rs661310	C	T	-0.01933	0.2677	1.41e-06	0.004008	0.000146498	14.9773
	187	rs66500717	G	A	-0.02089	0.3867	1.46801e-08	0.003688	0.000206992	21.1633
	188	rs6710706	G	A	0.01916	0.3443	3.03697e-07	0.003741	0.000165754	16.9463
	189	rs67204699	G	A	0.03063	0.119	6.97204e-08	0.00568	0.000196719	20.1128
	190	rs6734118	A	C	0.02268	0.5381	1.70498e-10	0.003552	0.000255698	26.1444
	191	rs6881648	C	A	-0.02439	0.5609	8.33489e-12	0.00357	0.000293024	29.9619
	192	rs6913361	G	A	-0.03743	0.8516	1.7338e-12	0.005305	0.000354111	36.2104
	193	rs6926568	T	C	-0.01815	0.3334	3.88401e-06	0.003931	0.000146425	14.9699
	194	rs6947395	T	A	0.0305	0.1975	6.59933e-12	0.004442	0.000294878	30.1516
	195	rs6996198	T	C	-0.01802	0.2937	3.78704e-06	0.003898	0.00013472	13.7731
	196	rs7020996	T	C	0.03484	0.4194	1.50107e-19	0.003853	0.000591142	60.4629
	197	rs705137	A	G	0.0197	0.4966	2.837e-08	0.003549	0.000194036	19.8384
	198	rs7100742	G	A	0.02831	0.1189	2.76701e-06	0.006039	0.000167926	17.1684
	199	rs713586	C	T	0.02505	0.5109	4.60681e-12	0.003621	0.000313602	32.0668
	200	rs7138117	G	C	-0.02017	0.2804	8.78598e-07	0.004102	0.000164176	16.785
	201	rs719672	C	A	0.02089	0.2127	1.74799e-06	0.00437	0.000146155	14.9423
	202	rs7256200	T	G	-0.03498	0.0818	1.761e-07	0.006697	0.000183806	18.7923
	203	rs72631105	A	G	-0.02108	0.3274	1.36201e-07	0.004001	0.000195707	20.0093
	204	rs7274302	T	C	0.02032	0.2334	4.21697e-06	0.004418	0.000147757	15.1061
	205	rs72749754	C	G	-0.02419	0.2136	2.84898e-08	0.004357	0.000196583	20.0989
	206	rs72812846	A	T	-0.03235	0.1088	5.47003e-08	0.005952	0.000202947	20.7497
	207	rs729050	T	G	0.02027	0.4115	1.907e-08	0.003606	0.000199	20.3461
	208	rs73050347	A	G	0.02775	0.2008	5.302e-10	0.004469	0.000247158	25.271
	209	rs73156728	T	A	0.01712	0.6449	4.09704e-06	0.003716	0.00013424	13.7239
	210	rs73186892	T	C	0.08283	0.0124	3.14297e-06	0.01777	0.000168038	17.1799
	211	rs73704485	A	T	0.03017	0.1551	1.068e-09	0.004946	0.00023856	24.3917
	212	rs75395209	A	G	0.02997	0.1602	2.15298e-09	0.005008	0.000241681	24.7108
	213	rs7553665	T	C	0.03752	0.061	4.05602e-06	0.008142	0.000161269	16.4877
	214	rs7590166	C	T	-0.01831	0.3735	2.537e-06	0.003892	0.000156898	16.0408
	215	rs7604576	G	A	-0.0176	0.6686	3.15697e-06	0.003777	0.00013727	14.0338
	216	rs7691280	T	C	0.02565	0.1231	3.07702e-06	0.005498	0.000142041	14.5216
	217	rs7692081	G	A	-0.02456	0.7982	3.02099e-08	0.004433	0.000194321	19.8675
	218	rs77154330	C	T	-0.03847	0.0692	2.08598e-07	0.00741	0.00019065	19.4922
	219	rs7720894	C	G	-0.01996	0.3164	6.11801e-07	0.004003	0.000172341	17.6199
	220	rs77303550	T	C	0.02358	0.2326	6.74295e-07	0.004746	0.000198495	20.2944
	221	rs77571124	C	T	-0.01763	0.3443	3.404e-06	0.003796	0.000140338	14.3476
	222	rs77636220	A	G	0.02717	0.2041	7.85109e-10	0.004419	0.000239834	24.522
	223	rs7822543	C	A	0.02404	0.238	8.06195e-09	0.004168	0.000209619	21.432
	224	rs7864449	C	T	0.01932	0.5025	9.57789e-08	0.003622	0.000186627	19.0807
	225	rs7903146	T	C	-0.05685	0.0445	3.84858e-11	0.008601	0.000274841	28.1023
	226	rs7912454	G	A	-0.02877	0.1701	2.01702e-09	0.004797	0.00023369	23.8936
	227	rs7938641	T	A	-0.02104	0.34	4.26e-08	0.003839	0.000198676	20.3128
	228	rs79407053	A	G	0.01918	0.3154	4.84898e-07	0.003811	0.000158864	16.2418
	229	rs79953177	A	G	-0.03783	0.4101	5.90745e-25	0.003667	0.000692422	70.8291
	230	rs79966025	C	T	-0.01987	0.2391	1.86698e-06	0.004168	0.000143659	14.6871
	231	rs8064142	C	A	-0.0214	0.3972	2.28702e-08	0.003829	0.000219301	22.4221
	232	rs8180851	G	A	0.03006	0.1526	3.11997e-09	0.005073	0.000233696	23.8942
	233	rs860295	G	A	0.02896	0.2683	7.347e-10	0.004702	0.000329292	33.6716
	234	rs9356742	C	T	-0.01965	0.571	4.77595e-08	0.003598	0.000189168	19.3406
	235	rs939584	T	C	0.05406	0.8964	1.38484e-19	0.005971	0.000542805	55.5162
	236	rs9397585	C	T	0.02195	0.6455	3.39203e-09	0.003713	0.000220501	22.5449
	237	rs9398172	A	G	0.02036	0.7686	1.31899e-06	0.00421	0.000147452	15.0749
	238	rs9425122	A	T	0.03098	0.9118	3.97796e-06	0.006716	0.000154369	15.7822
	239	rs9425762	G	C	0.02367	0.2204	4.17802e-08	0.004317	0.000192535	19.6849
	240	rs9527906	A	G	-0.02837	0.8925	1.16399e-06	0.005835	0.000154442	15.7897
	241	rs9568867	A	G	0.03141	0.2235	1.516e-13	0.004252	0.00034244	35.0166
	242	rs9574292	C	G	-0.02147	0.2586	1.35201e-07	0.004073	0.000176756	18.0714
	243	rs9602955	A	G	0.03492	0.0665	2.20999e-06	0.007377	0.000151396	15.4782
	244	rs9695761	T	C	-0.01809	0.3247	2.09802e-06	0.003813	0.000143511	14.672
	245	rs9705930	T	G	-0.01658	0.5492	4.71802e-06	0.003622	0.000136117	13.9159
	246	rs9793328	C	T	0.01979	0.3952	2.72703e-06	0.00422	0.000187219	19.1413
	247	rs9850770	A	C	-0.02265	0.2098	1.90801e-07	0.004349	0.000170102	17.3909
	248	rs9948863	G	A	0.02367	0.3523	7.69591e-10	0.003848	0.00025569	26.1435
	249	rs9983113	T	G	-0.02277	0.7772	1.97201e-07	0.004378	0.000179558	18.3579
DM	1	rs10006733	T	A	-0.049789	0.220495	2.07955e-06	0.0104918	0.000852147	179.839
	2	rs10011838	A	G	-0.0804847	0.540169	1.1311e-21	0.00841524	0.00321799	680.745
	3	rs10068476	A	G	-0.0424076	0.331084	2.42678e-06	0.00899575	0.000796576	168.102
	4	rs10135413	G	A	-0.0695841	0.112161	4.58828e-07	0.0137988	0.000964331	203.538
	5	rs10226469	A	C	0.0939634	0.0826689	9.85417e-09	0.0163893	0.00133911	282.747
	6	rs1024573	T	A	-0.0394529	0.459088	2.56667e-06	0.00838931	0.000773055	163.135
	7	rs10281892	G	A	0.0599266	0.414903	1.42791e-12	0.00846262	0.00174359	368.3
	8	rs10486873	A	G	0.0653429	0.156778	8.24442e-09	0.0113376	0.0011289	238.311
	9	rs1073323	A	G	0.0429291	0.308542	1.42217e-06	0.00890299	0.000786346	165.942
	10	rs10780510	C	T	-0.041695	0.401572	7.27177e-07	0.00841651	0.000835552	176.334
	11	rs10795946	G	C	0.0993487	0.208622	4.92493e-18	0.0114786	0.00325911	689.472
	12	rs10886863	C	T	0.0558297	0.697581	7.20079e-10	0.00906089	0.00131512	277.675
	13	rs10908278	A	T	-0.120261	0.69139	2.04362e-38	0.00927886	0.00617181	1309.49
	14	rs10916774	C	T	-0.0389981	0.442436	2.9181e-06	0.00833916	0.000750347	158.339
	15	rs10931727	T	G	0.0472226	0.233756	1.17652e-06	0.00971748	0.00079884	168.58
	16	rs10940235	T	G	-0.0436402	0.480843	1.16209e-07	0.00823499	0.000950836	200.687
	17	rs10947804	C	T	0.0491337	0.366755	9.37584e-09	0.00855741	0.00112134	236.714
	18	rs10965247	G	A	-0.176449	0.436629	3.20553e-99	0.00834551	0.0153171	3280.04
	19	rs10972594	G	A	-0.058253	0.829758	1.02452e-07	0.010945	0.000958704	202.349
	20	rs11033115	C	A	-0.0732195	0.123687	5.12991e-09	0.0125314	0.00116216	245.342
	21	rs11178532	T	C	-0.0452696	0.287441	8.2141e-07	0.00918208	0.000839485	177.165
	22	rs11187108	G	T	0.0892597	0.197579	6.98554e-18	0.0103608	0.00252629	534.051
	23	rs11199830	T	C	-0.0470594	0.321516	2.43019e-07	0.00911473	0.000966195	203.932
	24	rs11200629	G	A	-0.0444754	0.572764	1.30725e-07	0.00842685	0.000968085	204.331
	25	rs11248529	G	A	-0.0425629	0.328906	2.3024e-06	0.00900823	0.000799738	168.77
	26	rs1127215	T	C	-0.0449373	0.27922	1.00654e-06	0.00918897	0.000812818	171.533
	27	rs113296670	G	T	0.0443203	0.344513	1.33438e-06	0.00916738	0.000887166	187.237
	28	rs114173940	T	A	0.147298	0.0343599	1.35254e-10	0.0229396	0.00143976	304.03
	29	rs11623327	T	A	-0.0420864	0.672047	1.73408e-06	0.00880069	0.000780773	164.765
	30	rs11642015	T	C	0.12774	0.203335	1.31765e-35	0.0102563	0.00528654	1120.66
	31	rs116549635	A	G	0.0845916	0.0569466	2.78824e-06	0.0180526	0.000768579	162.19
	32	rs11672020	G	A	0.052423	0.259364	4.47116e-08	0.0095817	0.00105582	222.868
	33	rs116810556	A	G	0.0802016	0.069065	1.07068e-06	0.0164409	0.000827129	174.555
	34	rs1169302	G	T	-0.0525008	0.674347	2.1861e-09	0.0087745	0.0012106	255.58
	35	rs116947250	A	T	0.109007	0.0665854	2.87859e-08	0.0196457	0.00147704	311.914
	36	rs117267808	A	G	0.120587	0.0789875	6.65733e-15	0.0154781	0.0021157	447.07
	37	rs11737222	A	G	0.0456043	0.261813	1.3445e-06	0.0094359	0.000803895	169.648
	38	rs11751416	A	G	0.0428377	0.532987	4.18649e-07	0.00846549	0.000913541	192.808
	39	rs117525671	T	C	-0.0768445	0.113516	4.52376e-09	0.0131049	0.00118846	250.9
	40	rs117834099	A	G	-0.125818	0.0458742	3.46849e-10	0.0200467	0.00138577	292.612
	41	rs11960326	T	C	-0.0415055	0.603253	8.30501e-07	0.00842227	0.000824621	174.026
	42	rs12031188	C	T	0.0692594	0.799466	3.01669e-10	0.0109972	0.00153807	324.821
	43	rs12149168	T	G	-0.0464975	0.352923	1.68888e-07	0.00888939	0.000987473	208.427
	44	rs12224732	C	A	-0.0528667	0.30531	6.9504e-07	0.0106527	0.00118557	250.289
	45	rs12284372	C	T	0.11516	0.0415999	2.18937e-08	0.0205777	0.00105748	223.22
	46	rs12305050	G	A	-0.041756	0.367341	1.36148e-06	0.00864412	0.000810414	171.025
	47	rs123378	A	G	-0.0528859	0.779434	1.24443e-07	0.0100033	0.000961674	202.977
	48	rs12437833	G	A	-0.0594368	0.244828	5.59332e-10	0.00958429	0.00130631	275.814
	49	rs12454712	C	T	-0.0586798	0.519941	1.36333e-12	0.00827909	0.00171892	363.081
	50	rs12480772	C	T	0.0523877	0.449118	6.46205e-10	0.00847873	0.00135802	286.747
	51	rs12490891	A	G	0.0449697	0.363195	1.80572e-07	0.00861769	0.000935441	197.435
	52	rs12497133	A	G	0.0500523	0.329132	1.71305e-08	0.00887651	0.00110633	233.543
	53	rs12507026	T	A	0.0526918	0.297982	4.79424e-09	0.00900074	0.00116159	245.222
	54	rs12509025	T	G	0.051135	0.512309	1.99728e-07	0.00983442	0.0013066	275.874
	55	rs12549902	A	G	0.0779825	0.508969	2.12129e-21	0.00820964	0.00303966	642.905
	56	rs12569857	C	G	0.0438498	0.30118	1.47798e-06	0.00910845	0.000809388	170.808
	57	rs12578595	T	C	-0.0689339	0.313084	8.19219e-15	0.00887801	0.0020439	431.866
	58	rs12593278	T	G	0.0478511	0.525104	9.06651e-09	0.00832581	0.00114198	241.076
	59	rs12600088	T	C	-0.0405801	0.587727	3.56394e-06	0.00875456	0.000798025	168.408
	60	rs1260326	C	T	0.0756816	0.440921	8.51138e-20	0.00831075	0.00282387	597.136
	61	rs12605844	G	T	-0.0477163	0.255654	9.43757e-07	0.00973203	0.000866545	182.881
	62	rs12620379	G	A	-0.0517966	0.216469	1.20951e-06	0.0106707	0.00091009	192.079
	63	rs12633613	C	T	-0.0904581	0.330702	5.19757e-25	0.00875749	0.00362227	766.58
	64	rs12766360	T	A	-0.0515108	0.470939	7.26307e-09	0.00890462	0.0013222	279.172
	65	rs12782078	G	A	-0.101281	0.0520699	5.0544e-08	0.0185858	0.00101263	213.742
	66	rs1290897	T	C	-0.0605292	0.192345	2.1568e-07	0.0116732	0.00113833	240.304
	67	rs13129612	T	C	-0.0616436	0.789372	1.29999e-09	0.0101598	0.00126358	266.78
	68	rs1317924	T	C	-0.0644559	0.603058	2.75867e-14	0.00847083	0.00198903	420.249
	69	rs13250163	T	C	0.0545704	0.229789	5.63573e-07	0.0109069	0.0010541	222.506
	70	rs13266634	T	C	-0.107436	0.406618	1.22124e-37	0.0083785	0.00556994	1181.07
	71	rs1327315	T	C	-0.081707	0.26465	3.36357e-18	0.00939325	0.00259845	549.345
	72	rs1328412	C	T	-0.0973641	0.0537111	1.31529e-07	0.0184517	0.000963642	203.392
	73	rs13327652	G	A	0.0434277	0.409033	5.64417e-07	0.00868031	0.00091177	192.434
	74	rs13434190	C	A	-0.0925069	0.094965	1.49593e-10	0.0144411	0.00147098	310.632
	75	rs1362890	C	T	0.0467684	0.232036	2.7522e-06	0.00997514	0.000779527	164.502
	76	rs137886986	A	G	-0.0419393	0.428273	1.08293e-06	0.00860127	0.000861354	181.784
	77	rs13811	T	C	-0.0460694	0.699758	7.37683e-07	0.00930476	0.000891814	188.218
	78	rs138452926	A	T	0.0460152	0.229615	3.05141e-06	0.009859	0.000749102	158.076
	79	rs138781	T	C	-0.0393858	0.518151	2.16411e-06	0.0083137	0.000774598	163.461
	80	rs141009138	C	A	-0.236695	0.00921131	3.57511e-06	0.0510705	0.00102261	215.852
	81	rs144052331	C	T	-0.0976212	0.0746218	5.20595e-09	0.0167147	0.00131614	277.892
	82	rs144797825	A	G	-0.0725272	0.101273	5.92352e-07	0.0145238	0.000957532	202.102
	83	rs146716733	T	C	-0.0609828	0.131031	1.06733e-06	0.0124996	0.000846882	178.728
	84	rs148599614	T	C	-0.0472691	0.322675	4.462e-07	0.00936372	0.000976668	206.145
	85	rs149336329	T	G	-0.100972	0.0527915	1.78534e-07	0.0193418	0.00101963	215.221
	86	rs1552224	C	A	-0.139181	0.0380983	1.09008e-10	0.0215655	0.0014198	299.808
	87	rs1574285	T	G	-0.0683514	0.565634	1.59148e-15	0.00857649	0.00229571	485.193
	88	rs1575972	A	T	-0.124055	0.0588158	2.39662e-12	0.0176989	0.00170383	359.889
	89	rs16970325	T	C	0.0538244	0.144733	3.91652e-06	0.011661	0.000717229	151.346
	90	rs17105012	A	C	0.0507199	0.318941	1.5433e-08	0.00896637	0.00111759	235.922
	91	rs17205528	A	G	-0.0524747	0.310737	8.64888e-08	0.00980278	0.00117953	249.012
	92	rs174551	C	T	-0.043847	0.392483	2.10344e-07	0.00844844	0.00091683	193.503
	93	rs1825307	G	A	-0.0573382	0.75391	4.00959e-09	0.0097451	0.00121992	257.55
	94	rs184439551	T	C	-0.0854518	0.0742668	8.20578e-08	0.0159349	0.00100404	211.929
	95	rs1859211	T	C	0.0693034	0.861978	6.60344e-09	0.0119474	0.00114284	241.257
	96	rs1890591	G	A	-0.0407412	0.55143	2.06286e-06	0.00858221	0.000821142	173.291
	97	rs1898885	C	A	-0.0684693	0.657679	3.64083e-15	0.00870366	0.00211091	446.054
	98	rs193457	G	C	0.0598246	0.403862	8.51922e-12	0.0087597	0.00172333	364.015
	99	rs1955163	A	G	-0.0488537	0.492704	3.17607e-09	0.0082492	0.00119309	251.879
	100	rs199834399	A	G	-0.0534073	0.190115	6.02795e-07	0.0107022	0.000878357	185.376
	101	rs2001170	C	T	0.0890273	0.366493	7.6454e-23	0.0090484	0.00368039	778.924
	102	rs200687681	C	T	0.0455596	0.248726	3.56689e-06	0.00982917	0.000775728	163.699
	103	rs2062202	A	C	0.0465605	0.355843	3.31703e-06	0.0100127	0.000993838	209.772
	104	rs2160725	C	A	0.0453786	0.579731	5.16702e-08	0.00833329	0.00100343	211.798
	105	rs217577	G	C	0.0540664	0.720276	6.07743e-09	0.00929836	0.00117791	248.671
	106	rs2223621	C	T	-0.104976	0.498434	3.16738e-32	0.00888303	0.00550993	1168.28
	107	rs2237897	T	C	-0.240884	0.378637	2.58821e-168	0.00871105	0.0273032	5918.85
	108	rs2269240	C	T	-0.0544972	0.184268	2.61686e-07	0.0105838	0.000892844	188.436
	109	rs2277339	G	T	0.0558105	0.203528	4.52929e-08	0.0102051	0.00100985	213.155
	110	rs2279150	G	C	0.0620616	0.12655	9.29073e-07	0.0126499	0.000851483	179.699
	111	rs2283159	T	C	-0.184593	0.0316098	1.15213e-11	0.0272016	0.00208609	440.798
	112	rs2283193	T	C	-0.0902945	0.149284	1.23254e-14	0.0117073	0.00207086	437.574
	113	rs2289488	C	G	0.0786775	0.310405	3.37909e-14	0.0103756	0.00265005	560.282
	114	rs2290203	A	G	0.0519884	0.473052	2.73792e-10	0.00823522	0.00134747	284.515
	115	rs231917	T	C	0.0722576	0.30444	5.05592e-14	0.00959537	0.00221123	467.299
	116	rs238763	A	T	-0.052615	0.298305	9.36117e-08	0.00985539	0.00115893	244.659
	117	rs2388406	C	G	-0.0381022	0.544129	4.89418e-06	0.00833879	0.000720235	151.98
	118	rs243018	G	C	0.0499788	0.677444	4.46817e-08	0.00913476	0.00109164	230.438
	119	rs2442728	T	G	-0.0521192	0.58276	1.40974e-09	0.00860853	0.00132099	278.917
	120	rs244722	C	A	-0.0551924	0.500004	2.31425e-10	0.00870695	0.0015231	321.655
	121	rs2583934	T	G	0.0553281	0.34114	1.86857e-10	0.00868332	0.00137609	290.567
	122	rs2633433	A	T	0.0401121	0.410619	2.24228e-06	0.00847988	0.000778782	164.344
	123	rs26935	G	A	0.0418061	0.484368	5.57353e-07	0.00835215	0.000873021	184.249
	124	rs2796441	A	G	-0.0761005	0.621121	2.51362e-19	0.00846673	0.00272572	576.325
	125	rs2800734	A	G	-0.0633696	0.138215	4.66026e-07	0.0125738	0.000956634	201.912
	126	rs28362333	C	T	0.059981	0.535898	6.82182e-13	0.00835046	0.00178959	378.034
	127	rs28403309	C	T	0.0540981	0.364233	3.75924e-08	0.0098328	0.00135541	286.194
	128	rs28445975	G	T	0.12802	0.88029	2.75296e-22	0.0131853	0.00345416	730.878
	129	rs28508025	A	G	-0.0626318	0.161598	1.41661e-06	0.012987	0.00106294	224.373
	130	rs2854313	A	T	-0.0481105	0.37929	2.57959e-08	0.00864082	0.00108986	230.061
	131	rs2855564	C	T	-0.038352	0.480976	4.75554e-06	0.00838242	0.000734373	154.966
	132	rs2908279	G	T	0.0545793	0.598375	1.00923e-10	0.00844154	0.00143179	302.345
	133	rs29699	A	T	-0.148037	0.0215004	2.78567e-06	0.0315912	0.000922099	194.616
	134	rs3124597	C	T	0.0892288	0.818234	3.19227e-14	0.0117557	0.00236826	500.565
	135	rs3134867	G	T	-0.0700983	0.841505	2.08814e-08	0.0125074	0.00131074	276.75
	136	rs3207561	G	A	-0.0572892	0.24069	2.81851e-09	0.00964166	0.00119964	253.265
	137	rs340515	T	G	-0.0434121	0.538451	2.44585e-07	0.00841026	0.000936732	197.707
	138	rs34584161	G	A	-0.0626476	0.450444	2.26464e-13	0.00854423	0.00194308	410.522
	139	rs34941530	A	T	-0.0435731	0.354734	2.4809e-06	0.00925179	0.000869178	183.437
	140	rs35452727	T	C	0.0715408	0.180202	9.43583e-10	0.0116922	0.00151218	319.346
	141	rs35551980	C	T	0.0681753	0.237315	4.22961e-12	0.00983872	0.0016825	355.374
	142	rs35560038	T	A	0.0569606	0.619246	3.66016e-11	0.00860793	0.00152998	323.111
	143	rs35589574	T	C	0.174731	0.111617	1.75792e-38	0.0134696	0.00605481	1284.51
	144	rs35612701	A	G	0.0487949	0.242864	1.52725e-06	0.0101494	0.00087562	184.798
	145	rs35906730	A	G	-0.130868	0.736647	7.55962e-43	0.0095375	0.00664499	1410.56
	146	rs36027443	A	G	0.0543099	0.498527	3.76877e-11	0.00821273	0.00147477	311.434
	147	rs36082564	A	G	0.213847	0.0468992	1.45378e-25	0.0204624	0.00408828	865.606
	148	rs364930	A	G	-0.0866802	0.100657	6.03073e-10	0.0140041	0.00136031	287.231
	149	rs3735641	G	A	0.0810365	0.746645	1.8395e-17	0.00952979	0.00248448	525.189
	150	rs3745922	A	G	0.0484622	0.292116	1.14736e-07	0.0091409	0.000971301	205.01
	151	rs3769873	G	C	-0.104564	0.0630104	9.37864e-10	0.0170866	0.00129104	272.586
	152	rs378060	T	C	0.0478685	0.355593	1.13569e-07	0.00902573	0.00105013	221.666
	153	rs3816157	A	G	-0.0789862	0.321066	3.17834e-19	0.00881312	0.00271991	575.092
	154	rs3816685	C	T	-0.0545414	0.191293	1.84315e-07	0.0104596	0.000920392	194.255
	155	rs3887925	T	C	0.0456854	0.424476	3.90158e-08	0.00831361	0.00101977	215.251
	156	rs3905488	T	C	-0.0419129	0.454907	8.46993e-07	0.00851159	0.000871202	183.864
	157	rs39218	C	T	0.0603709	0.231305	1.28206e-09	0.00994638	0.00129606	273.645
	158	rs3963364	A	C	-0.12085	0.0398146	2.72057e-07	0.0235033	0.00111666	235.725
	159	rs4072705	A	C	-0.0391325	0.597476	4.20601e-06	0.00850534	0.000736576	155.431
	160	rs4073527	C	T	0.0847351	0.0933685	5.38865e-09	0.0145226	0.00121559	256.635
	161	rs4140660	T	C	0.054832	0.166254	7.92009e-07	0.0111056	0.000833497	175.9
	162	rs4258054	C	T	-0.0670665	0.375421	6.87702e-13	0.00933831	0.00210934	445.723
	163	rs4273712	G	A	0.0414568	0.46795	4.98265e-07	0.00824686	0.000855802	180.612
	164	rs4532535	G	T	-0.0510437	0.274262	3.80461e-08	0.00928119	0.00103719	218.933
	165	rs4563845	T	C	0.0461214	0.598104	4.02068e-06	0.010004	0.00102265	215.859
	166	rs459193	G	A	0.0700438	0.467004	1.80385e-17	0.00823486	0.00244238	516.269
	167	rs4609857	A	C	0.116949	0.0772593	6.07995e-14	0.01558	0.00195008	412.004
	168	rs4668574	T	G	-0.0767303	0.0767455	8.14911e-07	0.0155584	0.000834331	176.076
	169	rs4686392	G	A	0.126154	0.336308	1.692e-47	0.00871404	0.00710454	1508.8
	170	rs4741937	C	T	0.101217	0.948946	1.40618e-07	0.0192266	0.000992678	209.527
	171	rs4747971	C	T	-0.106636	0.547402	5.91153e-33	0.00891773	0.00563452	1194.84
	172	rs476828	C	T	0.0750826	0.251882	2.31473e-15	0.00947629	0.00212459	448.952
	173	rs4804669	G	A	0.043663	0.50982	5.0565e-07	0.00869061	0.000952861	201.115
	174	rs4805881	C	A	-0.0500687	0.47437	1.25225e-09	0.00824392	0.00125014	263.939
	175	rs4811914	G	A	-0.0416859	0.57996	4.12012e-06	0.00905187	0.000846637	178.676
	176	rs4865796	A	G	0.0550015	0.834309	7.35512e-07	0.0111075	0.000836382	176.51
	177	rs488166	G	C	-0.0936186	0.865913	8.81658e-15	0.0120716	0.00203524	430.032
	178	rs4895598	A	G	-0.0400326	0.353262	3.44065e-06	0.00862291	0.00073229	154.526
	179	rs4915334	C	T	-0.077519	0.0705091	2.07329e-06	0.0163331	0.000787656	166.218
	180	rs4924455	T	A	-0.0749627	0.587158	9.80167e-18	0.00874074	0.00272433	576.029
	181	rs4930045	C	T	-0.120954	0.92075	4.24815e-15	0.0154133	0.00213507	451.17
	182	rs4930139	G	A	0.0453409	0.220489	4.85456e-06	0.00991932	0.000706675	149.117
	183	rs4953155	T	A	0.0457606	0.446773	5.89536e-08	0.00843989	0.00103515	218.501
	184	rs4964665	C	T	-0.0515901	0.548064	1.03583e-09	0.00845214	0.00131847	278.384
	185	rs4971686	A	G	-0.042509	0.527693	2.45245e-07	0.00823612	0.000900736	190.103
	186	rs5013334	G	T	0.0478292	0.743661	2.0267e-06	0.0100677	0.00087218	184.071
	187	rs5017300	G	C	0.102336	0.905335	3.39938e-13	0.0140618	0.00179509	379.198
	188	rs520161	C	T	0.0520982	0.778131	2.40569e-07	0.010087	0.000937184	197.803
	189	rs55775214	T	C	-0.0675335	0.116006	2.70228e-07	0.0131309	0.000935402	197.426
	190	rs55816909	C	G	-0.22008	0.0180349	4.35993e-10	0.0352661	0.00171554	362.366
	191	rs55929235	A	G	0.0473184	0.259034	8.4157e-07	0.00960689	0.000859499	181.392
	192	rs56008953	G	A	0.0471613	0.587465	1.82852e-08	0.00838052	0.00107806	227.569
	193	rs56337234	T	C	-0.0639154	0.718694	3.50639e-09	0.0108222	0.00165182	348.885
	194	rs56687477	A	G	0.0462184	0.330809	2.15675e-07	0.00891336	0.000945774	199.617
	195	rs56805921	C	G	0.0546091	0.432986	3.16454e-10	0.00868121	0.00146429	309.218
	196	rs5744598	A	G	-0.0549941	0.356388	1.67761e-10	0.00860859	0.00138742	292.963
	197	rs5762925	C	A	0.0488062	0.51728	3.92636e-09	0.00829012	0.0011896	251.141
	198	rs580706	A	C	0.0407699	0.420139	1.08783e-06	0.00836298	0.00080989	170.914
	199	rs58202132	A	C	0.0512629	0.203613	5.71268e-07	0.0102512	0.000852248	179.861
	200	rs58325975	C	T	0.0422663	0.407782	6.46979e-07	0.00849294	0.000862836	182.097
	201	rs58472533	G	A	0.0419498	0.391295	2.14082e-06	0.00885081	0.000838303	176.915
	202	rs58680183	C	T	0.0433479	0.34949	4.73238e-06	0.00947223	0.000854387	180.313
	203	rs59714765	C	T	-0.0637284	0.674135	7.78933e-13	0.00889464	0.00178435	376.926
	204	rs60009089	A	G	-0.0727929	0.151602	5.50339e-10	0.0117332	0.00136305	287.81
	205	rs6012876	C	T	-0.0392936	0.459158	1.97529e-06	0.00826202	0.000766843	161.823
	206	rs6021276	C	T	-0.0506268	0.570779	1.91465e-09	0.00843093	0.00125586	265.147
	207	rs6031563	T	G	0.0724353	0.796118	1.77869e-12	0.0102733	0.00170328	359.772
	208	rs603787	T	C	-0.0424313	0.669269	1.54657e-06	0.00883044	0.000797037	168.2
	209	rs60410861	A	G	0.110414	0.137542	1.59148e-19	0.0122163	0.00289235	611.66
	210	rs61166199	A	T	-0.0460087	0.729175	1.11643e-06	0.00944753	0.000836047	176.439
	211	rs6123722	G	A	0.0391959	0.401344	3.74412e-06	0.00847459	0.000738253	155.785
	212	rs61851011	G	C	0.0458801	0.288158	1.48967e-06	0.00953329	0.000863561	182.25
	213	rs61910828	A	C	-0.0979488	0.0770264	1.49091e-09	0.0162023	0.00136413	288.038
	214	rs6416749	T	C	-0.0509311	0.623563	6.18629e-08	0.00940845	0.00121778	257.098
	215	rs6460541	G	A	0.0784038	0.276302	2.1742e-17	0.00924128	0.00245836	519.655
	216	rs6495168	C	T	0.0645378	0.674268	3.37831e-11	0.00973557	0.00182958	386.498
	217	rs6595436	A	T	-0.0393252	0.473262	2.87859e-06	0.00840408	0.000771024	162.706
	218	rs670323	A	G	0.0497654	0.223589	4.67498e-07	0.00987567	0.000859859	181.468
	219	rs6753110	C	T	0.0560786	0.160376	9.52029e-07	0.0114416	0.000846932	178.738
	220	rs6757723	T	C	0.0518946	0.159399	4.15844e-06	0.0112733	0.000721689	152.287
	221	rs6759355	T	C	-0.0486224	0.545636	8.77263e-09	0.00845182	0.00117222	247.468
	222	rs6806156	T	C	0.0427747	0.618342	4.85836e-07	0.00850083	0.000863589	182.256
	223	rs68066405	C	T	0.106899	0.0707829	2.72082e-08	0.0192315	0.00150322	317.451
	224	rs6879147	G	T	-0.0701712	0.833817	2.18741e-10	0.0110548	0.0013646	288.137
	225	rs6918311	G	A	-0.0722772	0.600302	5.35303e-17	0.00862633	0.00250688	529.938
	226	rs6950739	C	T	-0.0530658	0.539867	2.39387e-10	0.00837836	0.00139904	295.419
	227	rs6972733	C	T	-0.0521806	0.481405	2.59376e-09	0.00876184	0.00135952	287.064
	228	rs7018475	G	T	0.0584118	0.393956	4.54255e-12	0.00844201	0.00162923	344.105
	229	rs703980	A	G	-0.0636793	0.446584	1.37911e-14	0.0082719	0.00200439	423.5
	230	rs7132832	T	G	-0.0476803	0.658681	2.89248e-06	0.0101918	0.00102222	215.769
	231	rs71442191	T	C	0.0607463	0.166161	2.62482e-06	0.0129297	0.00102254	215.837
	232	rs7145828	G	A	0.0509533	0.213222	1.40382e-06	0.0105614	0.000871082	183.839
	233	rs7148045	C	T	0.0681598	0.9083	2.2396e-06	0.0144086	0.000773901	163.313
	234	rs71583722	T	A	-0.0855291	0.104621	3.66598e-09	0.0144999	0.00137051	289.387
	235	rs7163084	T	C	-0.0417957	0.420358	1.07731e-06	0.00857002	0.00085128	179.656
	236	rs7163629	C	T	-0.0614337	0.774288	1.11209e-09	0.0100836	0.00131917	278.531
	237	rs7167878	A	C	-0.0816632	0.424107	1.08518e-22	0.00832981	0.00325762	689.156
	238	rs7204798	T	C	0.0464274	0.3598	7.17844e-08	0.00861899	0.000993014	209.598
	239	rs7235574	A	G	-0.0461822	0.247568	1.90906e-06	0.0096964	0.000794586	167.682
	240	rs72951506	T	C	-0.0582802	0.249672	2.74625e-09	0.00980143	0.0012726	268.687
	241	rs73062145	C	T	0.0469035	0.229069	1.65287e-06	0.00978828	0.000777002	163.968
	242	rs730831	G	T	-0.102061	0.308145	5.78629e-29	0.0091379	0.0044414	940.705
	243	rs73408250	T	C	-0.0431147	0.451248	1.8036e-07	0.00826186	0.000920602	194.3
	244	rs742762	C	A	-0.0804676	0.258228	1.35425e-16	0.0097316	0.00248054	524.354
	245	rs74637941	C	T	0.0573594	0.175662	3.19499e-07	0.0112215	0.000952845	201.111
	246	rs747360	A	G	0.0677666	0.136657	1.4736e-08	0.0119632	0.00108362	228.743
	247	rs7507912	A	G	-0.0871538	0.213337	4.32315e-17	0.0103708	0.00254951	538.972
	248	rs75418188	T	C	0.132182	0.0780611	5.77697e-18	0.0153043	0.00251485	531.625
	249	rs75459584	G	A	0.0573715	0.165259	2.97543e-06	0.0122785	0.000908112	191.661
	250	rs755249	T	C	0.0599352	0.177241	3.64326e-08	0.0108828	0.00104769	221.15
	251	rs757110	A	C	-0.0517572	0.608552	8.06826e-10	0.0084246	0.00127627	269.462
	252	rs7584035	A	T	-0.142328	0.0337382	9.3218e-10	0.023254	0.00132077	278.87
	253	rs7600489	G	A	0.0442371	0.268498	1.96128e-06	0.00929863	0.000768705	162.216
	254	rs7644981	A	G	0.0539705	0.472483	5.08862e-11	0.00821681	0.001452	306.618
	255	rs76878791	G	A	0.0474903	0.336408	7.69609e-08	0.00883686	0.00100695	212.542
	256	rs77045000	T	C	-0.42108	0.00434107	1.75582e-09	0.0699594	0.00153273	323.693
	257	rs7721099	C	T	0.0513979	0.443847	1.40767e-09	0.00848907	0.00130421	275.369
	258	rs7754168	A	G	0.0440075	0.432184	1.3056e-07	0.00833782	0.000950517	200.619
	259	rs7845491	G	A	0.0398657	0.496697	2.84296e-06	0.00851493	0.000794602	167.685
	260	rs78613045	T	C	0.0875838	0.165815	3.53916e-15	0.0111285	0.00212209	448.422
	261	rs7900112	A	T	-0.0526518	0.493152	1.87124e-10	0.00826357	0.00138585	292.629
	262	rs7901695	C	T	0.305179	0.0449375	6.62522e-52	0.0201321	0.00799429	1699.28
	263	rs79310463	T	C	0.0543671	0.265611	1.1312e-08	0.00952174	0.00115312	243.431
	264	rs80005921	G	A	0.0547538	0.484084	1.92035e-10	0.00859884	0.00149747	316.235
	265	rs8060701	A	G	0.0505282	0.179836	2.5346e-06	0.0107385	0.000753139	158.929
	266	rs842841	C	A	0.0464999	0.230632	1.95592e-06	0.00977314	0.00076734	161.928
	267	rs926091	T	C	0.0445498	0.348264	2.40686e-07	0.00862565	0.000900952	190.149
	268	rs9262621	A	C	-0.0596968	0.260385	2.15531e-10	0.0094013	0.00137263	289.835
	269	rs9286451	A	G	0.0513427	0.232085	3.97631e-06	0.0111309	0.00093961	198.315
	270	rs9350271	A	G	0.17219	0.425466	1.90283e-93	0.00839705	0.0144953	3101.47
	271	rs942041	G	A	-0.0622974	0.284974	5.26744e-11	0.00949194	0.0015816	334.029
	272	rs9505085	T	C	-0.0444924	0.334793	3.86785e-07	0.00876637	0.000881728	186.088
	273	rs9556225	G	A	0.0436537	0.745871	3.95094e-06	0.00946124	0.000722421	152.442
	274	rs9583907	T	C	-0.0641318	0.177262	2.48909e-09	0.0107565	0.00119965	253.265
	275	rs965480	G	A	0.0666278	0.412514	1.89278e-15	0.00838277	0.00215168	454.687
	276	rs9668905	A	T	0.0479915	0.699062	3.4389e-07	0.00941443	0.000969062	204.537
	277	rs9850770	A	C	0.0584793	0.209224	7.01229e-09	0.010099	0.00113162	238.886
	278	rs9873341	C	T	-0.0455581	0.727034	8.13654e-07	0.00923713	0.000823805	173.853
	279	rs9892728	T	C	-0.0509106	0.528812	1.85686e-08	0.00905104	0.00129164	272.712
	280	rs9971805	G	A	0.0774563	0.285047	2.52581e-15	0.00978931	0.00244533	516.894
